# Supplementary material for: Metabolic and transcriptional profiling reveals pyruvate dehydrogenase kinase 4 as a mediator of epithelial-mesenchymal transition and drug resistance in tumor cells
Source: Cancer Metab. 2014 Nov 3;2:20. doi: 10.1186/2049-3002-2-20 (PMC4221711; doi:10.1186/2049-3002-2-20)
Supplement: Supplementary file 3 — Additional file 3: Table S1: Global metabolomic profiling of the parental and mesenchymal derivatives of A549, HCC827 and NCI-H358 cells. (XLS 455 KB) [file 40170_2014_136_MOESM3_ESM.xls]

## Sheet: PRONormImpData
BIOCHEMICAL	SUPER_PATHWAY	SUB_PATHWAY	PLATFORM	RI	MASS	CAS	PUBCHEM	KEGG	HMDB	A549 Parental 1	A549 Parental 2	A549 Parental 3	A549 Parental 4	A549 Parental 5	A549 Mesenchymal 1	A549 Mesenchymal 2	A549 Mesenchymal 3	A549 Mesenchymal 4	A549 Mesenchymal 5	HCC827 Parental 1	HCC827 Parental 2	HCC827 Parental 3	HCC827 Parental 4	HCC827 Parental 5	HCC827 Mesenchymal 1	HCC827 Mesenchymal 2	HCC827 Mesenchymal 3	HCC827 Mesenchymal 4	HCC827 Mesenchymal 5	NCI-H358 Parental 1	NCI-H358 Parental 2	NCI-H358 Parental 3	NCI-H358 Parental 4	NCI-H358 Parental 5	NCI-H358 Mesenchymal 1	NCI-H358 Mesenchymal 2	NCI-H358 Mesenchymal 3	NCI-H358 Mesenchymal 4	NCI-H358 Mesenchymal 5
1,2-dipalmitoylglycerol	Lipid	Diacylglycerol	GC/MS	2638.5	313.3	40290-32-2;	99931		HMDB07098	1.47	1.11	1.1	1.62	1.14	0.91	0.81	0.78	0.8	0.83	0.86	0.81	0.87	0.98	0.69	1.44	1.23	1.34	0.97	1.2	1.55	2.19	1.25	1.52	1.57	1.99	1.02	0.97	1.09	1.09
dihydroxyacetone	Carbohydrate	Glycolysis, gluconeogenesis, pyruvate metabolism	GC/MS	1263	103	62147-49-3;	670	C00184	HMDB01882	1.63	1.24	1.2	0.91	0.7	1.11	1.02	0.92	0.87	0.9	3.46	4.88	2.29	2.97	2.95	1.77	1.61	2.88	0.97	1.88	1.08	0.89	0.71	0.74	0.81	1.51	1.36	1.28	0.61	0.74
1,3-dipalmitoylglycerol	Lipid	Diacylglycerol	GC/MS	2637	371.3	26657-95-4 ;	68149			0.92	1.36	1.15	0.47	0.61	0.13	0.9	0.37	0.13	0.13	0.96	1.61	1.54	1.29	1.5	1.98	1.11	1.17	0.57	1	0.94	2.5	1.5	1.45	1.44	3.86	0.42	0.13	0.99	0.68
1-arachidonoyl-GPE* (20:4)*	Lipid	Lysolipid	LC/MS Neg	5731	500.3				HMDB11517	1.15	1.62	1.45	1.02	1.16	5.41	3.92	3.57	4.49	4.23	1.1	0.71	0.83	0.94	0.75	4.34	2.23	3.07	1.63	1.63	1.32	1.37	0.79	0.72	1.19	0.85	0.91	1.08	0.63	0.58
1-docosahexaenoyl-GPC* (22:6)*	Lipid	Lysolipid	LC/MS Pos	5518	568.4					1.34	1.29	2.27	0.72	0.66	0.24	0.24	0.24	0.24	0.24	0.24	0.24	0.41	1	0.52	0.24	1.9	0.24	0.24	0.84	1.53	0.86	0.79	0.24	1.16	1.45	1.56	0.24	1.06	2.29
1-docosapentaenoyl-GPC* (22:5)*	Lipid	Lysolipid	LC/MS Pos	5584	570.4					1.89	2.25	2.75	0.85	0.86	0.11	0.11	0.11	1.27	0.11	0.4	0.76	0.11	0.64	0.44	0.11	0.98	0.11	0.69	0.11	0.97	0.52	1.02	0.73	1.21	0.68	0.91	1.25	1.55	1.74
1-heptadecanoyl-GPC (17:0)	Lipid	Lysolipid	LC/MS Pos	5750	510.4	50930-23-9;			HMDB12108	0.95	1.68	2.42	0.43	1.05	0.25	1.21	2.71	0.83	2.71	0.98	1.28	1.17	1.74	0.92	0.25	2.42	1.55	1.49	1.29	1.3	0.72	0.81	0.82	1.87	0.59	1.28	0.75	1	1.6
1-linoleoyl-GPC (18:2)	Lipid	Lysolipid	LC/MS Pos	5574	520.4		11988421	C04100		2.44	1.04	3.24	0.86	0.3	0.3	0.76	0.3	0.58	0.3	0.56	0.7	0.48	1.65	0.73	0.3	1.86	1.13	1.02	1.76	1.63	0.85	1.11	0.61	1.55	0.57	0.61	0.75	0.44	3.67
1-methylnicotinamide	Cofactors and vitamins	Nicotinate and nicotinamide metabolism	LC/MS Pos	688	137.1	1005-24-9;		C02918	HMDB00699	0.57	0.51	0.61	0.53	0.66	1.21	1.06	1.14	1.21	1.4	0.73	0.94	1.15	0.65	1.4	1.34	1.38	1.47	1.09	1.17	0.11	0.11	0.11	0.11	0.11	0.11	0.11	0.11	0.11	0.11
1-myristoyl-GPC (14:0)	Lipid	Lysolipid	LC/MS Pos	5481	468.3	20559-16-4;	460604		HMDB10379	1.26	1.59	1.71	0.87	0.71	0.75	0.86	1	0.97	1.09	0.98	1.8	0.75	3.47	0.98	0.18	1.36	1.91	0.66	0.8	4.9	3.76	1.91	2.88	3.63	1.68	1.34	1.41	1.65	1.89
1-oleoylglycerol (18:1)	Lipid	Monoacylglycerol	LC/MS Pos	5821	374.1	111-03-5;	5283468		HMDB11567	1.07	0.95	1.76	0.34	0.56	0.9	1.04	2.9	2.12	5.78	0.26	0.4	0.37	0.54	0.35	0.25	0.31	0.51	0.54	0.44	1	0.85	1	1.29	1.16	0.47	0.42	0.55	0.68	1.32
1-oleoyl-GPC (18:1)	Lipid	Lysolipid	LC/MS Pos	5700	522.4	19420-56-5;	16081932			2.49	2.72	3.11	1.03	1.16	0.22	0.57	1.53	0.65	2.04	0.8	2.54	0.6	3.2	0.75	0.15	0.82	0.99	0.55	0.75	1.66	1.09	0.94	1.79	1.7	0.9	0.74	1.4	1.01	2.45
1-oleoyl-GPE (18:1)	Lipid	Lysolipid	LC/MS Neg	5928	478.3		9547071		HMDB11506	2.82	1.08	2.28	1.03	0.67	3.13	1.65	3.24	4.01	2.91	2.72	0.62	0.59	1.95	0.64	2.63	0.96	1.33	1.62	1.2	3.3	1.92	0.91	1.02	1	0.54	0.37	0.53	0.44	0.36
1-palmitoleoyl-GPC* (16:1)*	Lipid	Lysolipid	LC/MS Pos	5524	494.3					2.23	2.95	2.55	1.38	1.22	0.54	0.84	1.44	0.68	1.1	0.64	1.18	0.42	2.36	0.65	0.24	1.25	2.19	0.49	0.91	1.58	1.44	0.8	1.23	1.08	0.7	0.62	0.92	0.56	1.39
1-palmitoyl-GPC (16:0)	Lipid	Lysolipid	LC/MS Pos	5671	496.4	17364-16-8;	86554			2.81	2.04	3.51	0.75	1.04	0.32	1.01	2.03	1.38	2.56	0.9	2.13	0.65	2.79	0.77	0.21	1.72	1.09	1.28	1.14	2.61	1.1	0.99	1.91	1.74	0.53	0.62	1.14	1.11	1.98
1-palmitoyl-GPE (16:0)	Lipid	Lysolipid	LC/MS Neg	5940	452.3		9547069		HMDB11503	2.56	1.05	2.48	0.63	0.73	1.74	1.19	2.44	4.24	2.98	1.08	0.3	0.25	0.79	0.49	2.27	1.75	1.72	2.53	1.62	2.84	1.15	0.57	0.75	0.67	0.14	0.21	0.14	0.25	0.32
1-palmitoyl-GPI* (16:0)*	Lipid	Lysolipid	LC/MS Neg	5573	571.3					0.57	0.61	0.46	0.43	0.3	1.17	0.09	0.09	0.88	0.79	1.71	0.38	0.33	1.28	0.37	1.92	1.37	1.03	1.28	0.89	1.93	2.43	1.17	1.5	1.29	0.09	0.22	0.09	0.09	0.15
1-palmitoylplasmenylethanolamine*	Lipid	Lysolipid	LC/MS Neg	6153	436.4					4	1.5	3.21	1	0.94	3.08	2.2	3.86	4.33	4.15	1.29	0.31	0.27	1.33	0.26	1.57	0.74	0.86	1.25	0.85	3.88	2.18	1	1.39	1.05	0.17	0.2	0.19	0.25	0.22
1-pentadecanoylglycerophosphocholine*	Lipid	Lysolipid	LC/MS Pos	5563	482.3					2.01	2.1	3.36	0.73	0.9	0.24	0.24	1.87	1.85	2.09	0.53	1.03	0.42	1.84	0.9	0.78	2.9	2.04	1.35	3.93	1.78	0.77	0.89	0.93	1.69	0.63	0.62	1	0.82	0.24
1-stearoylglycerol (18:0)	Lipid	Monoacylglycerol	GC/MS	2186.6	399.4	123-94-4;	24699	D01947		0.69	0.85	0.92	0.93	0.75	1.43	1.26	1.22	1.71	1.56	1.67	0.75	0.97	1.35	1.03	1.52	1.81	1.73	1.08	1.53	1.25	1.2	0.85	0.69	0.79	1.11	0.89	0.9	1.06	1.08
1-stearoyl-GPC (18:0)	Lipid	Lysolipid	LC/MS Pos	5844	524.4	19420-57-6;	497299			2.3	2.44	3.25	0.89	0.98	0.43	0.81	2.42	1.31	1.94	1.08	1.17	0.87	1.78	0.82	0.29	1.13	2.04	1.66	1	1.35	1.03	0.9	1.25	2.06	1	1	0.71	1.13	1.31
1-stearoyl-GPE (18:0)	Lipid	Lysolipid	LC/MS Pos	5842	482.3	69747-55-3;	9547068		HMDB11130	2.06	2.88	3	1.2	0.94	0.81	0.92	2.04	2.31	2.33	1.07	1.41	0.7	2.5	0.72	0.53	0.94	2.28	1.4	1.31	2.05	1.79	0.95	1.95	2.14	1.47	1	0.86	1.07	1.76
1-stearoyl-GPI (18:0)	Lipid	Lysolipid	LC/MS Neg	5800	599.4					1.76	1.06	1.48	0.7	0.67	1.68	0.44	0.39	1.52	1.31	2.56	0.52	0.45	2.13	0.41	2.17	1.14	0.99	1.76	1.3	1.7	1.37	0.81	1.01	0.96	0.08	0.08	0.11	0.16	0.07
10-heptadecenoate (17:1n7)	Lipid	Long chain fatty acid	LC/MS Neg	5558	267.3	29743-97-3;	5312435			1.04	0.75	0.96	0.42	0.39	2.2	1.23	1.1	1.33	1.3	1.06	0.27	0.16	1.18	0.21	4.65	2.29	2.32	2.37	2.01	1.2	1.25	0.55	0.69	0.55	0.23	0.34	0.19	0.39	0.22
10-nonadecenoate (19:1n9)	Lipid	Long chain fatty acid	LC/MS Neg	5775	295.4	73033-09-7;	5312513			1.14	0.99	0.99	0.66	0.55	1.78	1.11	1.14	1.19	1.27	1.05	0.35	0.2	1.08	0.28	2.18	1.06	1.24	1.16	1.01	1.11	1.14	0.53	0.94	0.53	0.4	0.43	0.28	0.54	0.28
13-methylmyristic acid	Lipid	Fatty acid, branched	LC/MS Neg	5498	241.3	2485-71-4;	151014			0.92	0.97	1.17	0.88	0.67	2.21	1.84	1.16	1.93	1.58	0.85	0.82	0.92	0.74	0.74	2.35	1.41	2.06	1.53	1.67	1.01	1.1	0.67	0.73	0.91	0.77	1.26	1.05	1.26	0.75
methylpalmitate (15 or 2)	Lipid	Fatty acid, branched	LC/MS Neg	5698	269.4					1.29	1.19	1.6	0.97	0.68	2.08	1.7	1.71	1.75	1.84	1.16	0.73	0.62	0.91	0.77	2.35	2.02	2.54	2.68	1.9	1.34	1.24	0.74	0.86	0.71	0.69	1.25	0.68	0.9	0.61
2'-deoxyguanosine	Nucleotide	Purine metabolism, guanine containing	LC/MS Neg	1759	266.2	961-07-9;	187790	C00330	HMDB00085	0.39	0.39	0.39	0.39	0.39	1.86	1.13	1.06	1.89	2.39	4.79	1.59	0.96	4.26	1.07	2.28	4.85	5.98	3.86	2.86	1	0.71	0.88	1.11	1	0.39	0.39	0.39	0.39	0.39
2'-deoxyinosine	Nucleotide	Purine metabolism, (hypo)xanthine/inosine containing	LC/MS Neg	1700	251.1	890-38-0;	65058	C05512	HMDB00071	0.3	0.56	0.36	0.33	0.47	1.67	0.18	0.82	0.95	1.61	4.58	2.54	1.36	5.24	1.14	5.25	5.33	8.77	4.7	5.82	1.47	1.28	1.17	2.04	1.45	0.51	0.45	0.18	0.3	0.41
2,3-diphosphoglycerate	Carbohydrate	Glycolysis, gluconeogenesis, pyruvate metabolism	LC/MS Neg	580	264.9	102783-53-9;	186004	C01159	HMDB01294	0.28	0.28	0.28	0.28	0.28	0.28	0.28	0.28	0.28	0.28	0.28	0.28	0.28	0.28	0.28	1.1	0.28	0.62	0.28	0.85	0.28	0.28	0.28	0.28	0.28	0.28	0.28	0.28	0.28	0.28
2-aminoadipate	Amino acid	Lysine metabolism	GC/MS	1686.5	260.1	542-32-5;1118-90-7;	469	C00956	HMDB00510	0.38	0.5	0.55	0.71	0.85	0.72	0.61	0.83	0.34	0.63	0.42	0.62	0.5	0.74	0.7	1.45	0.34	0.73	0.87	1.15	0.34	0.52	0.49	1.02	0.49	4.16	1.52	1.22	1.26	1.1
2-aminobutyrate	Amino acid	Butanoate metabolism	GC/MS	1215.7	130	1492-24-6;	4396916971251	C02261	HMDB00650	0.88	0.88	0.88	0.88	0.88	0.88	0.88	0.88	0.88	0.88	0.88	0.88	0.88	0.88	0.88	0.88	0.88	0.88	0.88	0.88	0.88	0.88	0.88	0.88	0.88	0.88	0.88	0.88	0.88	0.88
2-arachidonoyl-GPC* (20:4)*	Lipid	Lysolipid	LC/MS Pos	5524	544.3					2.02	2.62	3.45	1.47	1	0.65	1.04	1.45	0.97	1.06	0.29	0.79	0.32	0.92	0.44	0.12	1.26	2.05	0.64	0.53	1.71	1	0.74	0.88	1.26	1.32	1.28	1.55	1.21	2.69
2-arachidonoyl-GPE* (20:4)*	Lipid	Lysolipid	LC/MS Pos	5525	502.3					1.57	1.8	2.21	1.16	1	1.23	1.96	2.08	1.7	1.78	0.66	1.19	0.73	1.27	0.91	0.19	2.06	2.23	1.09	1	1.57	1.02	0.84	0.95	1.12	1.29	1.3	1.37	1.15	2.11
2-docosahexaenoyl-GPC* (22:6)*	Lipid	Lysolipid	LC/MS Pos	5507	568.3					2.2	2.51	3.3	1.33	1.06	0.59	1.15	0.92	1.03	0.67	0.33	0.61	0.31	1.09	0.53	0.15	1.43	1.9	0.69	0.49	1.65	0.95	0.74	0.8	1.29	1	0.96	0.98	0.94	1.58
2-docosahexaenoylglycerophosphoethanolamine*	Lipid	Lysolipid	LC/MS Pos	5512	526.2					1.67	1.64	1.89	1.04	0.96	0.7	1.37	1.25	1.13	1.15	0.57	1.15	0.74	1.5	0.96	0.19	1.98	1.98	0.94	0.89	1.83	1.16	0.84	0.96	1.33	1.08	0.96	1.01	1.1	1.35
2-docosapentaenoylglycerophosphocholine*	Lipid	Lysolipid	LC/MS Pos	5532	570.3					0.76	1.08	1.34	0.56	0.5	0.24	0.28	0.7	0.31	0.42	0.47	1.27	0.43	0.86	0.68	0.24	2.21	2.06	0.95	1.16	1.7	1.06	1.36	1.05	1.68	1.38	1.18	1.5	1.35	2.41
2-docosapentaenoylglycerophosphoethanolamine*	Lipid	Lysolipid	LC/MS Pos	5548	528.2					0.56	1	0.68	0.44	0.3	0.51	0.56	1.13	0.61	0.76	0.9	3.04	1.1	2.71	1.47	0.41	3.15	4.2	1.66	2.81	1.99	2.06	1.41	1.99	1.74	2.53	1.4	2.84	1.62	4.3
2-eicosatrienoyl-GPC* (20:3)*	Lipid	Lysolipid	LC/MS Pos	5565	546.3					2.5	1.56	2.73	1.05	1.2	0.32	0.5	0.47	0.6	0.32	0.61	1	0.63	0.93	0.98	0.32	0.99	0.48	0.49	0.32	1.44	0.54	1.24	0.94	1.61	0.64	0.65	0.78	1.02	1.21
2-ethylhexanoate (isobar with 2-propylpentanoate)	Xenobiotics	Chemical	LC/MS Neg	3909	143.1					0.72	0.74	0.72	0.84	0.61	2.32	1.15	1.56	1.42	1.89	0.84	1.21	0.7	1.15	0.73	1.84	1.8	1.97	1.37	1.69	1.04	1.41	0.66	0.8	0.91	0.99	1.05	0.89	1.06	0.98
2-hydroxyadipate	Lipid	Fatty acid, dicarboxylate	GC/MS	1653	261	18294-85-4 ;	193530	C02360	HMDB00321	1.33	1.03	1.04	0.91	0.88	4.78	2.97	5.45	4.52	4.7	1.23	0.92	0.65	1	1.05	4.4	3.02	3.01	2.54	2.19	0.61	0.74	0.41	0.58	0.38	1.06	0.56	1	1.03	0.84
2-hydroxyglutarate	Lipid	Fatty acid, dicarboxylate	GC/MS	1576	247	40951-21-1;	43	C02630	HMDB00606	0.1	0.24	0.33	0.38	0.38	0.1	0.1	0.1	0.1	0.1	0.88	1.23	1.76	1.09	2.55	0.1	0.1	0.45	0.46	0.36	1.05	0.6	1.21	1.08	0.86	1.97	3.29	2.15	2.23	1.91
2-hydroxypalmitate	Lipid	Fatty acid, monohydroxy	LC/MS Neg	5508	271.3	764-67-0;	92836			0.99	0.97	1.03	0.96	0.4	3.85	3.49	5.92	4.62	4.29	0.61	0.68	0.52	0.73	0.6	2.01	1.13	0.92	1.26	1.05	1.65	2.38	0.92	1.71	1.07	0.78	0.81	1.01	0.96	0.92
2-hydroxystearate	Lipid	Fatty acid, monohydroxy	LC/MS Neg	5705	299.4	629-22-1;	69417	C03045		0.81	0.49	0.97	0.49	0.18	2.08	2.56	4.69	4.39	3.88	1.23	1.3	0.87	1.03	1.25	2.49	1.62	1.15	2.9	1.39	1.54	1.31	0.48	1	0.49	0.57	0.71	0.64	0.95	0.98
2-linoleoyl-GPC* (18:2)*	Lipid	Lysolipid	LC/MS Pos	5544	520.4					2.62	2.47	3.55	1.6	1.75	0.39	0.55	1.55	0.66	0.38	0.63	1.86	0.72	1.94	1.07	0.38	1.59	1.78	0.68	0.89	1.68	0.97	1.06	0.87	1.53	0.86	0.77	0.73	0.72	1.48
2-linoleoyl-GPE* (18:2)*	Lipid	Lysolipid	LC/MS Pos	5541	478.3					1.94	2.23	2.25	1.58	1.02	0.8	1.22	1.55	0.94	2.05	1	2.9	1.24	3.14	1.71	0.33	1.37	1.65	0.64	1.27	0.92	0.9	0.77	0.87	0.8	0.81	0.54	0.77	0.57	1.45
2-methylbutyroylcarnitine (C5)	Amino acid	Valine, leucine and isoleucine metabolism	LC/MS Pos	2439	246.1	31023-25-3;	6426901		HMDB00378	0.81	0.68	0.86	0.35	0.83	2.67	3.47	2.79	3.38	2.42	0.64	0.63	1	0.53	0.92	0.16	0.16	0.16	0.16	0.16	24.58	17.95	43.01	25.92	31.83	10.08	16.99	10.32	15.89	10.6
2-myristoylglycerol (14:0)	Lipid	Monoacylglycerol	GC/MS	2040	285.2	27214-38-6;	137938			0.59	0.59	0.59	0.59	0.59	0.59	0.59	0.59	0.59	0.59	0.59	0.59	0.59	0.59	0.59	0.59	0.59	0.59	0.59	0.59	0.59	0.59	0.59	0.59	0.59	0.59	0.59	0.59	0.59	0.59
2-myristoyl-GPC* (14:0)*	Lipid	Lysolipid	LC/MS Pos	5450	468.3					1.15	2.6	1.48	1.63	0.86	0.4	0.32	0.5	0.45	0.38	0.77	2.71	0.66	3.32	1.04	0.09	0.49	0.81	0.24	0.3	2.17	3.22	1.55	2.25	2.15	1	0.46	0.66	0.67	1.03
2-oleoylglycerol (18:1)	Lipid	Monoacylglycerol	GC/MS	2170	410.1	3443-84-3;	5319879			0.86	0.86	0.86	0.86	0.86	0.86	0.86	0.86	0.86	0.86	0.86	0.86	0.86	0.86	0.86	0.86	0.86	0.86	0.86	0.86	0.86	0.86	0.86	0.86	0.86	0.86	0.86	0.86	0.86	0.86
2-oleoyl-GPC* (18:1)*	Lipid	Lysolipid	LC/MS Pos	5640	522.4					2.39	2.48	2.73	0.82	0.98	0.32	1.1	2.16	1.22	1.96	0.75	2.59	0.65	2.65	0.86	0.12	1.29	0.72	0.85	0.88	1.75	1.02	0.98	1.94	1.27	0.68	0.71	1.56	1.39	3.27
2-oleoyl-GPE* (18:1)*	Lipid	Lysolipid	LC/MS Neg	5848	478.3					1	0.96	1.25	0.75	0.55	3.51	2.47	3.47	3.72	2.92	2	1.13	0.94	1.57	1.07	2.47	1.29	1.71	1.36	0.92	2.37	1.44	0.78	1.17	0.94	1.01	0.65	0.54	0.6	0.71
2-oleoylglycerophosphoinositol*	Lipid	Lysolipid	LC/MS Neg	5571	597.5					0.32	0.32	0.32	0.32	0.32	0.32	0.32	0.32	0.32	0.32	1.69	0.32	0.53	0.8	0.6	0.32	0.32	0.32	1.33	0.64	1	0.32	0.67	0.32	0.32	0.32	0.32	0.32	0.32	0.32
2-palmitoleoyl-GPC* (16:1)*	Lipid	Lysolipid	LC/MS Pos	5482	494.3					3.27	4.5	3.42	2.9	1.87	0.5	0.55	0.83	0.7	0.55	0.52	1.99	0.59	2.42	0.82	0.1	0.71	1.41	0.36	0.41	1.56	1.7	0.96	1.2	1.53	0.58	0.41	0.52	0.43	1.04
2-palmitoleoyl-GPE* (16:1)*	Lipid	Lysolipid	LC/MS Pos	5487	452.1					2.64	1.84	2.2	1.1	1.29	0.46	0.46	0.46	0.46	0.46	0.73	1.3	0.83	1.71	1.19	0.46	0.46	0.46	0.46	0.46	1.75	1.24	0.9	0.92	1.25	0.67	0.67	0.58	0.75	1.14
2-palmitoylglycerol (16:0)	Lipid	Monoacylglycerol	GC/MS	2108	129	23470-00-0;	123409			0.3	0.43	0.35	0.34	0.39	1.89	1	1	1.12	1.05	0.37	0.24	0.68	0.63	0.55	0.63	0.27	0.24	0.33	0.45	0.87	0.77	0.76	0.78	0.56	1.52	0.45	0.24	0.54	0.46
2-palmitoyl-GPC* (16:0)*	Lipid	Lysolipid	LC/MS Pos	5604	496.3					2.19	3.12	2.92	1.04	0.91	0.38	0.66	1.18	0.89	1	1.02	2.77	0.98	2.74	1.16	0.08	1	0.67	0.64	0.56	1.64	1.4	1.22	1.55	1.5	0.49	0.46	0.9	0.88	1.67
2-palmitoyl-GPE* (16:0)*	Lipid	Lysolipid	LC/MS Pos	5598	454.2					1.01	0.93	1.23	0.27	0.29	0.6	1.27	1.79	2.13	1.47	0.66	0.97	0.77	1.32	0.76	0.27	1.29	0.87	0.89	0.77	1.71	0.89	0.75	0.9	0.92	1.08	1.43	1.74	2.61	3.65
2-phosphoglycerate	Carbohydrate	Glycolysis, gluconeogenesis, pyruvate metabolism	GC/MS	1734	459.1	70195-25-4;		C00631	HMDB03391	0.35	0.14	0.93	0.04	0.18	3.21	23.93	7.41	35.32	5.48	65.23	8.88	19.43	11.51	16.63	10	35.76	7.55	46.36	9.36	21.81	7.71	22.73	0.9	25.56	0.03	2.84	0.23	0.56	0.07
3'-dephosphocoenzyme A	Cofactors and vitamins	Pantothenate and CoA metabolism	LC/MS Neg	2010	686.2	3633-59-8;	444485	C00882	HMDB01373	1.26	1.51	2.63	1	1.49	0.1	0.1	0.1	0.67	0.1	0.1	0.36	0.19	0.48	0.37	0.1	0.1	0.1	0.1	0.1	0.1	0.1	0.1	0.41	0.18	0.1	0.1	0.1	0.1	0.1
3-(4-hydroxyphenyl)lactate (HPLA)	Amino acid	Phenylalanine & tyrosine metabolism	LC/MS Neg	1395	181.1	6482-98-0;	9378	C03672	HMDB00755	0.46	0.49	0.52	0.51	0.47	0.39	0.39	0.39	0.39	0.39	0.92	1.05	0.98	0.99	0.89	0.58	0.39	0.39	0.5	0.39	0.86	1.16	1.28	1.26	0.92	1.52	1.6	1.4	1.32	1.59
3-dehydrocarnitine*	Lipid	Carnitine metabolism	LC/MS Pos	1020	160.2	10457-99-5;	6991982	C02636	HMDB12154	0.93	0.85	0.99	0.43	0.66	5.38	2.43	2.88	2.61	4.43	1	0.87	1.06	1.06	1.04	1.12	1.1	1	0.4	1.11	2.09	2	3	2.77	2.14	1.39	1.09	1.31	1.47	1.01
3-methyl-2-oxovalerate	Amino acid	Valine, leucine and isoleucine metabolism	LC/MS Neg	2106	129.2	51829-07-3;	47	C00671	HMDB03736	0.33	0.33	0.33	0.33	0.33	1.95	1.7	1.72	1.54	0.33	0.38	0.33	0.41	0.33	0.33	0.83	1.29	0.33	1.13	1.11	0.83	1.15	0.77	0.63	0.75	0.72	0.89	1.2	1.2	1.14
3-phosphoglycerate	Carbohydrate	Glycolysis, gluconeogenesis, pyruvate metabolism	GC/MS	1754	357.1	80731-10-8;		C00597	HMDB00807	0.24	0.17	0.49	0.14	0.13	6.18	14.25	14.76	21.54	11.19	30.33	14.21	9.38	19.22	8.45	20.11	24.23	15.2	26.99	16.68	14.53	15.5	13.88	1.71	15.26	0.04	1.66	0.31	0.25	0.16
3-phosphoserine	Amino acid	Glycine, serine and threonine metabolism	GC/MS	1777.6	356.1	407-41-0;		C01005	HMDB00272	0.54	0.95	0.83	0.57	0.67	1.93	2.02	2.82	3.33	1.93	1.14	1.02	0.49	1.2	0.76	4.58	4.39	1.83	3.97	2.15	4.56	12.37	2.4	1.59	2.21	0.98	1.07	0.77	0.55	0.82
4-acetamidobutanoate	Amino acid	Guanidino and acetamido metabolism	LC/MS Pos	1724	146.1	3025-96-5;	18189	C02946	HMDB03681	0.6	0.7	0.8	0.71	0.37	0.37	0.78	0.37	1.41	0.37	0.84	0.63	0.58	0.77	0.66	2	1.28	0.55	0.37	1.21	1.74	1.67	1.43	1.86	0.9	1.16	1.81	1.41	1.6	1.02
4-guanidinobutanoate	Amino acid	Guanidino and acetamido metabolism	LC/MS Pos	1085	146.1	463-003;463-00-3;	500	C01035	HMDB03464	0.13	0.76	0.68	0.85	0.91	0.13	0.13	0.98	0.13	0.13	0.86	1.24	0.98	1.35	1.08	0.13	0.77	1.4	0.13	0.13	1.06	1.76	2.85	3.27	1.98	0.61	0.65	0.67	0.48	1.15
4-hydroxybutyrate (GHB)	Lipid	Fatty acid, monohydroxy	GC/MS	1277	233.1	502-85-2;	10413	C00989	HMDB00710	0.14	0.14	0.14	0.14	0.14	0.14	0.14	0.14	0.14	0.14	0.19	0.84	0.38	0.38	0.9	0.99	0.33	0.48	0.29	0.65	0.34	0.45	0.35	0.53	0.14	13.88	1.01	1.14	1.28	1.02
4-methyl-2-oxopentanoate	Amino acid	Valine, leucine and isoleucine metabolism	LC/MS Neg	2200	129.2	816-66-0;	70	C00233	HMDB00695	0.26	0.26	0.26	0.26	0.26	1.9	2.38	2.75	2.13	1.12	0.5	0.63	0.62	0.26	0.35	1.59	1.58	0.26	1.44	1.11	0.8	1.68	0.45	0.54	0.61	0.55	0.83	1.05	1.17	1.06
5-methylcytidine	Nucleotide	Pyrimidine metabolism, cytidine containing	LC/MS Pos	1388	258	2140-61-6;	92918		HMDB00982	0.74	0.74	0.74	0.74	0.74	0.74	0.74	0.74	0.74	0.74	0.74	0.74	0.74	0.74	0.74	0.74	0.74	0.74	0.74	0.74	0.74	0.74	0.74	0.74	0.74	0.74	0.74	0.74	0.74	0.74
5-methyltetrahydrofolate (5MeTHF)	Cofactors and vitamins	Folate metabolism	LC/MS Neg	1838	458.2	68703-91-3;68792-52-9;	146	C00440	HMDB01396	0.36	0.71	0.41	0.96	0.47	0.36	0.36	0.36	0.36	0.36	3.15	1.2	2.72	1.38	3.04	0.36	0.36	0.36	0.36	0.36	3.5	3.73	3.49	4.37	3.1	1.67	1.66	1.72	1.67	1.34
5-methylthioadenosine (MTA)	Amino acid	Polyamine metabolism	LC/MS Pos	2427	298.1	2457-80-9;	439176	C00170	HMDB01173	2.06	2.28	2.67	2.75	2.62	1.07	2.17	1.82	2	1.74	0.06	0.06	0.08	0.05	0.05	0.19	0.13	0.33	0.1	0.12	0.36	0.37	0.39	0.66	0.36	1.27	0.98	1.18	0.75	1.05
5-oxoproline	Amino acid	Glutathione metabolism	LC/MS Neg	744	128.2	98-79-3;	7405	C01879	HMDB00267	0.51	0.67	0.66	0.98	0.72	0.59	0.58	0.76	0.64	0.67	0.47	0.69	0.56	0.61	0.63	0.64	0.48	0.6	0.44	0.45	0.71	0.79	1.01	1.42	0.79	1.59	1.22	1.44	1.22	1.53
5-phosphoribosyl diphosphate (PRPP)	Carbohydrate	Nucleotide sugars, pentose metabolism	LC/MS Neg	588	388.9	108321-05-7;	1041	C00119	HMDB00280	0.5	0.5	0.5	0.5	0.5	0.5	0.5	0.5	0.5	0.5	0.5	0.5	0.5	0.5	0.5	0.5	0.5	0.5	0.5	0.5	0.5	0.5	0.5	0.5	0.5	0.55	0.92	1.08	0.5	0.8
6-phosphogluconate	Carbohydrate	Nucleotide sugars, pentose metabolism	LC/MS Neg	588	275.1	921-62-0;53411-70-4;	91493	C00345	HMDB01316	0.2	0.09	0.22	0.03	0.03	3.42	0.39	0.66	1.45	2.86	4.01	1.65	2.78	2.85	2.54	1.54	3.53	2.64	2.86	1.62	5.33	1.2	2.21	1.07	2.2	1.62	3.62	1.04	1.71	0.78
7-alpha-hydroxycholesterol	Lipid	Sterol/Steroid	GC/MS	2300	456.2	566-27-8;	107722	C03594	HMDB01496	0.53	0.63	0.49	1.17	0.53	1.89	1.38	1.6	2.38	2.04	0.71	0.59	0.96	0.7	0.99	1.03	0.91	0.92	0.93	0.87	1.3	1.9	1.06	1.32	1.19	4.7	1	1.58	1.2	0.85
7-beta-hydroxycholesterol	Lipid	Sterol/Steroid	GC/MS	2340	456.4	566-27-8;	473141	C03594	HMDB06119	1.01	1.2	0.96	1.52	1.12	1.41	1.38	1.88	1.88	1.55	0.83	0.84	1	0.76	1.05	1.07	0.94	0.81	0.86	0.81	1	1.73	0.96	1.06	0.96	3.8	0.9	1.03	0.98	0.99
7-dehydrocholesterol	Lipid	Sterol/Steroid	GC/MS	2330.5	325.3	434-16-2;	439423	C01164	HMDB00032	0.3	0.3	0.3	0.3	0.3	0.3	0.3	0.3	0.3	0.3	0.3	0.3	0.3	0.3	0.3	0.3	1.41	0.3	1.04	0.83	0.3	0.3	0.3	0.3	0.3	0.85	1.64	0.96	1	1.82
acetyl-CoA	Cofactors and vitamins	Pantothenate and CoA metabolism	LC/MS Neg	1900	808.1	102029-73-2;	444493	C00024	HMDB01206	0.19	0.37	0.23	0.45	0.37	0.19	0.19	0.19	0.19	0.19	0.21	1.68	1.36	0.46	1.16	0.19	0.19	0.19	0.19	0.19	0.19	0.19	0.19	0.19	0.19	1.6	1.33	1.25	0.69	0.99
acetylcarnitine (C2)	Lipid	Carnitine metabolism	LC/MS Pos	1203	204.2	5080-50-2;	7045767	C02571	HMDB00201	0.43	0.5	0.42	0.51	0.41	1.17	1.04	1.23	1.06	1.2	1.76	2.92	2.26	2.5	2.55	0.73	0.39	0.74	0.48	0.51	1.21	1.47	1.99	2.83	1.32	1.54	1.29	1.63	1.34	1.56
acetylphosphate	Energy	Oxidative phosphorylation	GC/MS	1263	211	94249-01-1;	186	C00227	HMDB01494	0.83	1.38	0.76	0.86	0.98	1	1.22	0.59	0.58	0.64	0.91	1.03	1.26	1.03	0.94	0.96	1.47	2.34	0.52	1.47	0.8	1.06	0.95	1.18	0.9	2.3	1.79	1.73	0.9	0.79
adenine	Nucleotide	Purine metabolism, adenine containing	GC/MS	1804.2	264	73-24-5;	190	C00147	HMDB00034	0.16	0.57	0.32	0.51	0.49	1.04	0.58	0.67	0.5	0.7	0.13	0.27	0.2	0.12	0.22	0.12	0.35	0.47	0.3	0.31	0.47	0.46	0.54	0.98	0.45	5.59	1.95	2.02	1.72	2.21
adenosine	Nucleotide	Purine metabolism, adenine containing	LC/MS Pos	1650	268.1	58-61-7;	60961	C00212	HMDB00050	0.44	1.32	0.68	1.09	0.97	0.74	0.9	0.96	1.01	0.81	0.77	0.28	0.21	0.9	0.23	0.76	0.91	0.85	0.99	0.77	1.33	2.64	1.33	2.81	1.65	0.28	0.65	1.71	2.46	3.17
2'-AMP	Nucleotide	Purine metabolism, adenine containing	LC/MS Pos	1625	348.1	130-49-4;		C00946	HMDB11617	0.59	0.61	0.78	0.6	0.76	4.7	1.66	3.14	2.57	4.13	1.86	2.16	1.76	3.06	2.85	3.96	3.74	2.66	4.27	2.83	2.07	1.94	1.05	0.95	1.18	0.68	0.58	0.59	0.65	0.91
3'-AMP	Nucleotide	Purine metabolism, adenine containing	LC/MS Pos	1451	348.1	84-21-9;	15938966	C01367	HMDB03540	1.49	1.01	1	1.21	0.83	4.29	2.2	2.71	2.63	3.4	0.67	1.11	0.74	0.9	1.18	2.77	2.11	0.97	2.55	2.39	1.6	0.92	0.36	0.36	0.43	0.49	0.8	0.47	1.32	0.88
ADP	Nucleotide	Purine metabolism, adenine containing	LC/MS Neg	800	426.1	20398-34-9;	6022	C00008	HMDB01341	0.8	1.16	0.99	0.75	0.67	1.1	1.64	1.96	1.34	1.79	0.37	1.64	1.9	0.59	2.29	0.81	0.63	0.63	0.7	0.55	0.12	0.28	0.15	0.43	0.21	0.71	1.62	3	3.61	3.37
AMP	Nucleotide	Purine metabolism, adenine containing	LC/MS Pos	1210	348.1	149022-20-8;	15938965	C00020	HMDB00045	3.29	7.81	3.89	11.19	5.9	0.23	1.03	0.73	0.15	0.29	0.21	2.7	1.42	0.52	1.79	0.22	0.11	0.27	0.09	0.22	0.12	0.21	0.15	0.34	0.17	0.51	0.33	2.93	2.42	3.66
ATP	Nucleotide	Purine metabolism, adenine containing	LC/MS Neg	750	506	51963-61-2;	5957	C00002	HMDB00538	0.57	0.57	0.57	0.57	0.57	0.57	0.57	0.57	0.57	0.57	0.57	1	0.77	0.79	0.96	0.57	0.57	0.57	0.57	0.57	0.57	0.57	0.57	0.57	0.57	0.57	1.34	0.57	1	0.57
adenosine 5'-diphosphoribose (ADP-ribose)	Cofactors and vitamins	Nicotinate and nicotinamide metabolism	LC/MS Neg	964	558.1	68414-18-6;	4475880	C00301	HMDB01178	3.31	3.28	1.56	2.43	1.83	6.18	3.79	5.77	4.79	6.84	2.88	5.42	3.82	5.36	4.75	0.21	0.24	0.86	0.14	0.74	1.97	1.05	0.04	0.16	0.21	1	0.67	0.38	0.34	0.23
adrenate (22:4n6)	Lipid	Long chain fatty acid	LC/MS Neg	5684	331.3	2091-25-0;	5282844	C16527	HMDB02226	0.56	0.69	0.61	0.28	0.3	8.36	3.57	2.65	3.9	3.52	0.56	0.14	0.14	0.29	0.14	5.92	2.96	2.94	3.62	2.41	2.29	2.78	0.67	0.92	0.79	0.72	0.9	0.57	0.93	2
agmatine	Amino acid	Polyamine metabolism	GC/MS	1526	174	2482-00-0;	199	C00179	HMDB01432	0.91	1.63	0.96	0.95	0.99	2.07	1.14	1.82	1.7	1.33	1.38	1.01	0.78	1.55	1.75	2.45	1.04	0.86	2.21	0.5	1.75	1.92	1.23	2.01	0.94	0.84	0.72	0.43	1.03	1.91
AICA ribonucleotide	Nucleotide	Purine metabolism, (hypo)xanthine/inosine containing	LC/MS Pos	1155	339.1	3031-94-5;	200			0.36	0.36	0.36	0.36	0.36	0.36	0.36	0.36	0.36	0.36	0.36	0.36	0.36	0.36	0.36	0.36	0.36	0.36	0.36	0.36	0.36	0.36	0.36	0.36	0.36	0.36	0.36	0.36	0.36	0.36
alanine	Amino acid	Alanine and aspartate metabolism	GC/MS	1147.6	115.9	56-41-7;	59507311724	C00041	HMDB00161	0.66	0.44	0.58	0.54	0.45	2.3	2.31	2.45	2.85	2.83	0.79	0.66	0.65	0.68	0.78	1.74	1.53	1.24	1.65	1.26	0.84	0.78	0.91	0.82	0.67	1.52	0.97	0.71	1.06	1.02
alanylalanine	Peptide	Dipeptide	LC/MS Neg	815	159.2	1948-31-8;	54603626992112	C00993	HMDB03459	0.21	0.21	0.21	0.21	0.21	5.51	1.64	1.25	1.46	2.44	0.21	0.21	0.21	0.21	0.21	0.34	0.61	0.75	0.21	0.6	0.21	0.21	0.21	0.21	0.21	0.21	0.21	0.21	0.21	0.21
alanylhistidine	Peptide	Dipeptide	LC/MS Neg	891	225		102960			0.55	0.55	0.55	0.55	0.55	1.57	0.9	0.55	1	1.09	0.55	0.55	0.55	0.55	0.55	0.55	0.55	0.55	0.55	0.55	0.55	0.55	0.55	0.55	0.55	0.55	0.55	0.55	0.55	0.55
alanylleucine	Peptide	Dipeptide	LC/MS Pos	2150	203		259583			0.14	0.14	0.14	0.14	0.14	16.56	7.74	3.17	6.36	6.07	0.53	0.14	0.46	0.31	0.5	0.84	2.37	1.3	0.97	1	0.14	0.14	0.14	0.14	0.14	0.14	0.14	0.14	0.14	0.14
alanylthreonine	Peptide	Dipeptide	LC/MS Neg	827	189		426318			0.29	0.29	0.29	0.29	0.29	6.31	1.7	1.29	1.41	2.49	0.29	0.29	0.29	0.29	0.29	0.3	0.66	0.71	0.29	0.37	0.29	0.29	0.29	0.29	0.29	0.29	0.29	0.29	0.29	0.29
alanylvaline	Peptide	Dipeptide	LC/MS Pos	1513	189		137276			0.56	0.56	0.56	0.56	0.56	4.95	2.62	1.21	1.51	2.41	0.56	0.56	0.56	0.56	0.56	0.56	0.67	0.79	0.6	0.74	0.56	0.56	0.56	0.56	0.56	0.56	0.56	0.56	0.56	0.56
allantoin	Nucleotide	Purine metabolism, urate metabolism	GC/MS	1809.8	518.3	97-59-6;	204	C02350	HMDB00462	0.44	0.38	0.19	0.46	0.21	0.6	0.65	0.9	0.64	1.41	0.49	1.19	0.79	0.85	1.04	0.85	1.37	0.56	0.72	0.68	0.74	0.88	0.98	1.31	0.71	3.51	1.95	2.06	1.71	1.92
alpha-glutamylglutamate	Peptide	Dipeptide	LC/MS Pos	857	277.1	3929-61-1;	439500	C01425		1.63	0.94	1.54	1.01	1.38	5.61	3.13	3.24	3.8	4.92	0.98	0.34	0.69	0.98	0.4	2.75	3.06	3.59	2.52	1.73	1.78	1.59	0.81	1.22	1	0.34	1.2	0.81	0.94	0.98
alpha-glutamylthreonine	Peptide	Dipeptide	GC/MS	1969	156.1	6875-80-5;	6998031			0.88	0.88	0.88	0.88	0.88	0.88	0.88	0.88	0.88	0.88	0.88	0.88	0.88	0.88	0.88	0.88	0.88	0.88	0.88	0.88	0.88	0.88	0.88	0.88	0.88	0.88	0.88	0.88	0.88	0.88
alpha-glutamyltyrosine	Peptide	Dipeptide	LC/MS Pos	1810	311.1		351830			0.59	0.49	0.33	0.33	0.34	6.12	2.15	2.83	3.1	3.48	0.33	0.33	0.33	0.33	0.33	1.27	1.26	2.23	0.33	0.83	0.33	0.67	0.52	0.33	0.33	0.44	0.33	0.43	0.37	0.33
alpha-ketoglutarate	Energy	Krebs cycle	GC/MS	1779	419.1	305-72-6;328-50-7;22202-68-2;	51	C00026	HMDB00208	0.22	0.22	0.22	0.22	0.22	0.41	1.18	1	0.78	0.46	0.22	0.57	0.84	0.61	1.54	0.22	0.7	0.57	1.19	0.79	0.3	1.43	0.45	1.63	0.22	0.91	2.47	3.19	2.27	3.03
arabitol	Carbohydrate	Nucleotide sugars, pentose metabolism	GC/MS	1687.5	307.1	488-82-4;	94154	C00474	HMDB01851	0.33	0.66	0.72	0.35	0.78	1.23	0.33	1.79	1.61	0.33	0.33	0.33	0.62	0.33	0.84	0.33	0.33	0.33	0.33	0.33	0.91	0.47	0.99	0.89	0.63	1.06	1.01	1.38	1.56	1.01
arachidonate (20:4n6)	Lipid	Long chain fatty acid	LC/MS Neg	5525	303.4	506-32-1;	444899	C00219	HMDB01043	1	1	1.01	0.4	0.46	3.64	1.39	1.64	1.53	2.26	0.82	0.04	0.03	0.67	0.03	3.7	1.66	1.47	2.08	1.72	2.03	2.39	0.76	1.03	0.93	0.12	0.15	0.1	0.15	0.24
arginine	Amino acid	Urea cycle; arginine-, proline-, metabolism	LC/MS Neg	728	173.2	1119-34-2;	5246487232	C00062	HMDB00517	1.31	1.16	1.23	1	0.97	7.71	6.27	6.84	7.56	7.92	1.12	1.15	0.92	1.21	0.86	4.99	3.67	3.33	3.5	3.61	1.13	1.38	0.85	0.89	0.96	0.92	0.84	0.79	0.96	0.97
asparagine	Amino acid	Alanine and aspartate metabolism	GC/MS	1651.2	231	70-47-3;	62676992089	C00152	HMDB00168	0.35	0.38	0.74	0.38	0.33	0.75	1.19	1.45	1.34	1.3	0.9	0.68	0.58	1.03	0.7	1.47	1.02	1.13	1.6	1.22	1.12	0.53	1	1.23	0.64	2.1	0.66	0.67	1.22	1.16
aspartate	Amino acid	Alanine and aspartate metabolism	GC/MS	1529.7	232	56-84-8;	5960	C00049	HMDB00191	0.41	0.62	0.73	0.91	0.61	0.73	0.97	1.24	0.94	1.09	0.57	0.78	0.59	0.64	0.95	1.73	1.11	1.28	1.37	1.49	0.49	0.48	0.54	1.11	0.45	1.99	1.1	1.26	1.23	1.84
aspartate-glutamate	Peptide	Dipeptide	LC/MS Pos	819	263.2	6157-06-8;	4130574			0.52	0.88	0.68	0.51	0.74	1.3	0.79	1.07	1.2	1.96	0.65	1.09	1.1	0.92	1.18	1.12	0.87	2.4	0.51	1.49	0.59	0.51	0.9	0.8	0.73	2.05	1.7	1.63	1.42	1.64
aspartylleucine	Peptide	Dipeptide	LC/MS Pos	2310	247.2	3062-14-4;	332962			0.88	0.81	0.98	0.48	0.97	14.32	7.51	6.98	8.45	10.23	0.84	1.49	1.4	2.79	1.77	2.12	2.38	5.98	2.46	1.87	1.16	0.65	0.38	0.38	0.74	1.77	1.78	0.56	1.24	0.71
aspartylphenylalanine	Peptide	Dipeptide	LC/MS Pos	2538	281.1	13433-09-5;	93078		HMDB00706	0.59	0.54	0.57	0.38	0.61	7.7	4.12	3.04	4.89	3.63	0.53	1.19	1.34	2.32	1.46	1.31	2.26	4.41	1.92	1.13	0.74	0.34	0.31	0.13	0.37	1.08	1.59	0.27	1.1	0.33
dimethylarginine	Amino acid	Urea cycle; arginine-, proline-, metabolism	LC/MS Pos	776	203.2	65005-57-4;		C03626	HMDB01539	1.81	1.55	1.59	1.59	1.43	9.68	8.64	10.5	11.05	11.89	1.16	0.79	0.62	0.95	0.98	10.36	6.4	4.36	6.15	6.01	0.85	1.04	0.77	0.97	0.72	0.79	0.93	1.31	1.16	1.38
azelate (nonanedioate; C9)	Lipid	Fatty acid, dicarboxylate	LC/MS Neg	1322	187.2	123-99-9;	2266	C08261	HMDB00784	0.59	0.78	1.1	0.47	1	3.36	1.86	2.64	2.34	1.93	0.69	0.76	0.61	0.85	0.96	1.77	1.69	0.43	1.82	0.72	0.72	0.86	0.78	0.66	0.86	1	0.65	1.22	1.03	0.95
benzoate	Xenobiotics	Benzoate metabolism	GC/MS	1291.5	179	65-85-0;	243	C00180	HMDB01870	0.58	0.71	0.57	0.46	0.53	1.06	0.91	1	1.26	1.16	1.02	1.25	1	0.72	1.46	2.36	1.54	1.6	1.26	1.38	0.9	0.88	1	0.83	1.12	1.19	1.5	1.04	1.27	1.34
beta-alanine	Amino acid	Alanine and aspartate metabolism	GC/MS	1451.8	174	56-41-7;107-95-9;	2394755801	C00099	HMDB00056	0.39	0.87	0.42	0.81	0.9	0.51	0.61	0.5	0.3	0.45	0.58	1.42	0.87	0.97	0.6	0.36	0.38	0.73	0.17	0.45	0.98	1.82	3.21	4.44	2.09	6.3	1.9	2.54	1.02	1.16
betaine	Amino acid	Glycine, serine and threonine metabolism	LC/MS Pos	721	118.2	107-43-7;	247		HMDB00043	0.7	0.97	0.71	0.71	0.62	1.22	0.77	1.05	0.51	1.01	0.75	0.8	0.93	1.28	1.06	1.72	0.91	0.9	0.86	1.49	0.87	1.21	1.02	1.19	0.94	1	1.11	1.01	1	1.68
butyrylcarnitine (C4)	Lipid	Fatty acid metabolism (also BCAA metabolism)	LC/MS Pos	2007	232.2	25576-40-3;	213144			0.22	0.43	0.23	0.22	0.34	1.08	0.32	0.22	0.22	0.22	1	1.63	1.48	1.57	1.48	0.99	0.79	0.85	0.86	0.95	4.06	5.7	5.99	8.43	4.53	2.54	1.98	1.85	1.37	1.76
C-glycosyltryptophan*	Amino acid	Tryptophan metabolism	LC/MS Pos	1912	367.1					0.33	0.33	0.33	0.33	0.33	0.33	0.33	0.33	0.33	0.33	0.58	0.33	0.53	0.33	0.61	2.66	4.8	2.4	3.08	3.35	0.58	0.49	0.78	0.53	0.57	3.03	4.96	3.96	4.78	3.27
caprate (10:0)	Lipid	Medium chain fatty acid	LC/MS Neg	5092	171.2	112-37-8;	2969	C01571	HMDB00511	0.79	1	0.94	0.91	0.82	1.56	1.45	1.08	2.13	1.74	1	0.96	0.7	0.92	0.89	1.15	1.77	1.81	1.31	1.07	0.91	0.84	0.74	0.92	0.84	1.32	1.01	1.18	0.93	1.03
caproate (6:0)	Lipid	Medium chain fatty acid	LC/MS Neg	2766	115.2	142-62-1;	8892	C01585	HMDB00535	1.02	1.23	0.95	0.66	0.91	4.59	5.12	5.36	5.66	4.96	0.35	0.88	0.58	0.35	0.78	2.16	1.44	0.35	1.65	1.69	0.86	1.25	0.64	0.66	0.35	0.79	0.64	0.77	0.35	0.69
caprylate (8:0)	Lipid	Medium chain fatty acid	LC/MS Neg	4367	143.2	124-07-2;	379	C06423	HMDB00482	1	0.37	0.98	0.37	0.77	3.15	1.25	0.99	1.64	1.79	1.08	0.37	0.56	0.83	0.79	0.37	0.83	1.81	1.19	0.37	0.62	0.88	0.99	0.57	1.08	0.37	1.05	1.17	0.74	1
carnitine	Lipid	Carnitine metabolism	LC/MS Pos	702	162.2	461-05-2;	10917			0.48	1.02	0.72	0.92	0.97	1.03	0.8	1.06	0.6	1.02	1.48	2.09	1.34	2.59	1.49	1.03	0.68	1.06	0.67	0.86	1.19	1.72	2.05	2.86	1.69	1.18	1.08	1.26	0.95	1.25
cholesterol	Lipid	Sterol/Steroid	GC/MS	2316.9	329.3	57-88-5;	6432564	C00187	HMDB00067	0.75	1.07	0.75	1.25	0.76	1.27	0.82	1.19	0.94	1.39	0.99	1.22	0.81	1.27	1.02	1.62	1.19	1.69	1.1	1.51	0.82	1.35	0.7	1.01	0.7	1.42	0.54	0.73	0.62	0.78
choline	Lipid	Glycerolipid metabolism	LC/MS Pos	674	104.2	67-48-1;	170746			0.63	0.5	0.76	0.5	0.55	1.08	0.94	0.83	0.95	1.01	0.65	0.67	0.58	0.75	0.77	1.69	1.19	0.78	1.6	0.99	1.03	1.07	0.92	0.97	0.84	0.91	1.06	0.94	1.13	1.55
phosphocholine	Lipid	Glycerolipid metabolism	LC/MS Pos	695	184.1	72556-74-2;	135437			0.52	0.86	0.75	0.76	0.71	0.51	0.4	0.49	0.43	0.49	0.44	0.53	0.57	0.49	0.67	1.08	0.97	1.49	1	1.07	1.14	0.98	1	1.25	1.06	1.9	2.06	1.87	1.62	2.24
vaccenate (18:1n7)	Lipid	Long chain fatty acid	GC/MS	1987	339.3	693-72-1;	5282761	C08367		0.62	0.78	0.65	0.94	0.81	1.1	1.28	1.05	1.28	1.34	0.99	0.62	0.75	0.93	0.72	1.36	1.37	1.79	1.15	1.47	1.19	1.38	1.04	0.85	1.04	0.91	0.74	1.01	0.78	0.83
citrate	Energy	Krebs cycle	GC/MS	1763.4	273.1	77-92-9;	311	C00158	HMDB00094	0.95	1.07	0.95	0.89	0.81	1.43	0.88	0.88	0.99	1.19	1.12	0.99	1.06	1.5	0.91	0.77	0.84	1.01	0.55	0.6	0.65	0.88	0.64	0.84	0.74	1.51	1.54	1.64	0.76	1.18
citrulline	Amino acid	Urea cycle; arginine-, proline-, metabolism	LC/MS Pos	715	176.1	372-75-8;	833	C00327	HMDB00904	0.37	0.37	0.37	0.43	0.5	1.93	0.37	0.37	3.29	2.62	0.68	0.62	0.37	0.37	0.49	0.37	0.37	0.37	0.37	0.68	2.43	3.26	1.87	1.58	1.57	0.37	0.78	0.61	0.37	0.37
CoA	Cofactors and vitamins	Pantothenate and CoA metabolism	LC/MS Neg	1600	766.1	85-61-0;18439-24-2;	317	C00010	HMDB01423	0.54	0.71	0.89	0.66	1.02	0.18	0.18	0.24	0.18	0.18	1.49	1.12	0.87	2.59	1.19	0.41	0.24	2.14	0.32	0.77	0.44	0.19	1	2.09	0.85	1.05	0.93	1.18	0.9	1.38
creatine	Amino acid	Creatine metabolism	LC/MS Pos	758	132.1	57-00-1;	586	C00300	HMDB00064	0.2	0.52	0.24	0.53	0.25	0.56	0.29	0.58	0.26	0.6	0.79	2.28	0.88	2.07	1.01	1.06	0.42	1.34	0.39	0.99	0.22	0.47	0.25	0.61	0.22	0.85	0.4	0.81	0.34	0.87
creatinine	Amino acid	Creatine metabolism	LC/MS Pos	730	114.1	60-27-5;	588	C00791	HMDB00562	0.62	0.35	0.34	0.51	1.03	2.41	0.48	0.8	0.34	2.26	1	1.19	0.87	1.02	0.45	2.77	0.72	2.23	0.34	1.06	1.47	0.61	0.52	0.67	0.47	0.98	0.64	1.42	1.12	1.27
cyclo(gly-phe)	Peptide	Dipeptide	GC/MS	1830	257		7076549			1.05	1.15	0.33	0.82	0.48	27.17	27.31	24.04	32.91	31.18	0.88	0.43	0.63	0.33	1.07	6.1	6.6	4.71	5.5	3.67	1.11	1.2	0.46	0.33	0.47	0.33	1.06	0.33	0.73	0.95
cystathionine	Amino acid	Cysteine, methionine, SAM, taurine metabolism	GC/MS	1979.6	218.1	535-34-2;	4083111834	C02291	HMDB00099	0.68	0.78	0.89	0.99	0.95	0.71	0.94	0.91	0.98	0.8	1.36	0.95	0.9	1.04	1.02	1.15	1.27	1.3	1.32	1.04	1.08	1.14	1.01	1.12	0.96	1.96	1.3	1.14	1.22	1.41
cysteine	Amino acid	Cysteine, methionine, SAM, taurine metabolism	GC/MS	1560.1	218	52-90-4;56-89-3;	58626419722	C00097	HMDB00574	1.71	7.62	8.57	8.41	10.57	11.44	5.84	10.37	6.33	8.5	0.56	0.29	0.49	0.26	0.44	3.41	1.31	2.15	1.19	0.61	4.07	3.38	4.54	7.23	2.25	1.22	0.45	2.37	1.39	1.17
cysteine-glutathione disulfide	Amino acid	Glutathione metabolism	LC/MS Pos	821	427.1	13081-14-6;	4247235		HMDB00656	0.4	0.84	0.72	0.98	0.64	0.36	0.38	0.24	0.18	0.34	0.2	0.22	0.51	0.24	0.98	4.38	3.96	5.22	3.74	4.7	4.78	4.77	3.47	3.59	5.91	0.76	1.4	1.17	1.83	1.3
cysteinylglycine	Peptide	Dipeptide	GC/MS	1763	240.9	19246-18-5;	65270	C01419	HMDB00078	0.07	0.16	0.17	0.12	0.17	1.03	0.29	0.6	0.2	0.68	0.09	0.3	0.2	0.38	0.28	0.5	0.43	1.84	0.37	0.74	0.75	0.77	1.2	4.03	0.97	6.72	2.72	4.95	2.13	5.97
cystine	Amino acid	Cysteine, methionine, SAM, taurine metabolism	GC/MS	2015.3	145.9	56-89-3;	595	C00491	HMDB00192	2.96	5.19	6.02	5.61	7.3	7.57	6.13	7.79	7.1	8.34	0.6	0.59	0.65	0.54	0.4	1.53	0.99	0.83	0.69	0.08	1.01	1.26	0.5	0.57	0.49	0.08	0.08	0.18	0.08	0.08
cytidine	Nucleotide	Pyrimidine metabolism, cytidine containing	LC/MS Pos	1065	244	65-46-3;	6175	C00475	HMDB00089	0.2	0.42	0.31	0.34	0.25	0.41	0.32	1	1	0.33	0.09	0.09	0.09	0.09	0.09	0.09	0.09	0.09	0.09	0.09	0.09	0.09	0.09	0.09	0.09	0.09	0.09	0.09	0.09	0.09
CDP-choline	Lipid	Glycerolipid metabolism	LC/MS Pos	777	489.1	33818-15-4;				0.49	0.95	1.02	0.98	1.08	0.57	1.8	1.1	1.05	0.58	0.58	1.42	2.06	0.66	2.52	0.37	0.81	0.93	0.65	0.54	0.39	0.21	0.82	1.21	0.68	3.91	5.12	4.06	4.97	4.83
CMP	Nucleotide	Pyrimidine metabolism, cytidine containing	LC/MS Pos	887	324	63-37-6;	7058165	C00055	HMDB00095	2.58	3.42	3.84	3.59	3.08	1.45	1.41	1.67	0.63	1.43	0.08	0.15	0.15	0.08	0.11	0.41	0.71	0.43	0.08	0.47	0.17	0.25	0.39	0.53	0.36	0.82	1.02	1.12	1.5	1.57
deoxycarnitine	Lipid	Carnitine metabolism	LC/MS Pos	759	146.1	6249-56-5;	725	C01181	HMDB01161	0.38	0.69	0.64	0.67	0.81	2.43	1.22	1.59	1.01	0.84	1.29	1.85	1.3	1.71	1.63	1.11	0.81	1.49	0.87	1.25	0.84	1.1	1.51	2.03	1.09	1.2	1.08	1.17	0.96	1.08
desmosterol	Lipid	Free fatty acid	GC/MS	2329.1	327.3	313-04-2;	439577	C01802	HMDB02719	0.84	0.84	0.84	0.84	0.84	0.84	0.84	0.84	0.84	0.84	0.84	0.84	0.84	0.84	0.84	0.84	0.84	0.84	0.84	0.84	0.84	0.84	0.84	0.84	0.84	0.84	0.84	0.84	0.84	0.84
dihomolinoleate (20:2n6)	Lipid	Long chain fatty acid	LC/MS Neg	5722	307.3	2091-39-6;	6439848	C16525		1.68	1.47	1.13	0.71	0.98	1.79	0.98	0.9	1	1.06	1.33	0.2	0.13	1.17	0.41	2.01	1.04	1	1.05	1.04	1.34	1.93	0.83	1.13	0.77	0.32	0.36	0.25	0.46	0.3
dihomolinolenate (20:3n3 or 3n6)	Lipid	Essential fatty acid	LC/MS Neg	5600	305.4		5312529	C03242	HMDB02925	1.2	0.94	1.04	0.51	0.4	2.69	0.81	0.96	1.17	1.65	1.09	0.06	0.06	1.31	0.05	4.64	1.72	1.99	2.32	2.07	1.82	2.59	0.77	1.21	0.77	0.14	0.16	0.14	0.18	0.22
dihydrocholesterol	Lipid	Sterol/Steroid	GC/MS	2320.8	215.2	80-97-7;	6665		HMDB00908	0.92	1.32	0.83	1.82	0.97	1.28	0.78	1.6	1.01	1.78	1.08	1.23	0.81	1.18	0.84	1.89	1.29	2	0.93	1.55	0.8	1.65	0.77	0.89	0.79	2	0.4	0.79	0.4	0.85
dihydroxyacetone phosphate (DHAP)	Carbohydrate	Glycolysis, gluconeogenesis, pyruvate metabolism	GC/MS	1737	315.1	102783-56-2;	4643300	C00111	HMDB01473	1.1	3.18	0.95	0.36	0.7	0.02	0.02	0.02	0.02	0.02	4.98	15.05	10.4	0.02	3.73	0.02	0.02	0.02	0.02	0.02	0.02	0.02	0.02	0.02	0.02	0.02	1.4	0.16	0.09	0.02
docosadienoate (22:2n6)	Lipid	Long chain fatty acid	LC/MS Neg	6017	335.4	7370-49-2 ;	5282807	C16533		1.62	1.38	1.08	0.94	0.62	1.89	1.26	1.65	1.33	1.64	1.05	0.64	0.28	0.5	0.43	1.6	0.81	1.01	0.89	0.7	1.43	1.8	0.84	1.44	0.73	0.92	0.63	0.72	0.99	0.89
docosahexaenoate (DHA; 22:6n3)	Lipid	Essential fatty acid	LC/MS Neg	5518	327.3	6217-54-5;	445580	C06429	HMDB02183	1.41	1.33	1.64	0.77	0.87	4.06	3.29	2.56	3.06	2.89	0.95	0.07	0.08	0.85	0.06	3.84	2.14	2.3	2.29	1.74	1.4	1.22	0.67	0.93	0.73	0.71	0.98	0.52	0.98	0.88
docosapentaenoate (DPA; 22:5n3)	Lipid	Essential fatty acid	LC/MS Neg	5574	329.4	2234-74-4 ;		C16513	HMDB01976	0.37	0.23	0.46	0.13	0.15	2.17	1.42	0.85	1.62	1.01	0.92	0.06	0.04	0.63	0.07	4.24	2.91	2.15	3.24	1.79	2.09	1.24	0.72	0.89	0.95	0.25	0.58	0.18	0.7	0.45
docosapentaenoate (n6 DPA; 22:5n6)	Lipid	Essential fatty acid	LC/MS Neg	5625	329.4	25182-74-5;	6441454	C06429	HMDB13123	1.6	1.96	2.71	1.05	1.11	14.85	9.21	8.09	10.29	10.36	0.06	0.06	0.06	0.06	0.06	0.06	0.06	0.06	0.06	0.06	1.02	0.89	0.58	0.06	0.53	0.74	0.97	0.43	1	0.77
docosatrienoate (22:3n3)	Lipid	Long chain fatty acid	LC/MS Neg	5825	333.4	59708-86-0 ;	5312556	C16534	HMDB02823	1.74	1.01	1.4	0.51	0.81	4.89	4.05	2.19	2.77	2.53	0.19	0.16	0.18	0.28	0.15	1.79	0.86	0.96	0.72	0.98	0.78	1.23	0.53	0.76	0.32	0.86	1.06	0.67	1.76	1.01
eicosapentaenoate (EPA; 20:5n3)	Lipid	Essential fatty acid	LC/MS Neg	5442	301.3	10-2005-9;10417-94-4;	446284	C06428	HMDB01999	1	0.66	0.95	0.49	0.49	1.47	0.9	0.46	1.06	1.01	1.38	0.07	0.29	0.79	0.07	6.04	2.57	3.04	3.59	2.38	1.76	1.56	0.77	0.66	0.69	0.07	0.47	0.59	0.48	0.54
eicosenoate (20:1n9 or 1n11)	Lipid	Long chain fatty acid	LC/MS Neg	5955	309.4				HMDB02231	1.62	1.27	1.18	0.88	0.63	1.39	1.07	1.07	1.06	1.22	1.77	0.94	0.57	1.89	0.63	1.29	0.58	0.76	0.79	0.67	1.49	1.66	0.79	1.35	0.67	0.54	0.44	0.44	0.83	0.52
eicosenoylglycerol (20:1)	Lipid	Monoacylglycerol	LC/MS Pos	6067	402.2					0.61	0.61	0.61	0.61	0.61	0.61	0.61	0.61	0.61	0.61	0.61	0.61	0.61	0.61	0.61	0.61	0.61	0.61	0.61	0.61	0.61	0.61	0.61	0.61	0.61	0.61	0.61	0.61	0.61	0.61
ergothioneine	Xenobiotics	Food component/Plant	LC/MS Pos	847	230.2	58511-63-0;	3032311	C05570	HMDB03045	0.17	0.4	0.23	0.31	0.38	1.38	0.87	0.17	1.28	1.39	0.48	0.35	0.45	0.68	0.17	1.19	0.54	1.3	1.16	1.11	0.84	1.07	1.05	2.25	0.79	2.12	2.04	2.72	1.67	2.42
erucamide	Lipid	Fatty acid, amide	GC/MS	2173	203	112-84-5;	5365371			0.5	0.55	7.97	0.77	0.8	0.95	0.99	1.41	6.89	2.04	0.17	0.68	0.13	0.13	0.41	3.12	1.9	2.43	3.63	1.69	0.8	1.01	1.17	0.21	0.28	3.07	2.02	1.06	1.96	1.26
erythritol	Xenobiotics	Sugar, sugar substitute, starch	GC/MS	1517.5	217	149-32-6;		C00503	HMDB02994	0.33	0.54	0.33	0.63	0.49	0.99	0.78	1.19	0.89	1.08	0.85	1.24	0.9	1.29	0.83	1.01	0.81	1.05	0.88	0.98	0.84	0.96	1.02	1.22	0.62	2.62	1.42	1.63	1.56	2.09
erythronate*	Carbohydrate	Aminosugars metabolism	GC/MS	1546.9	292.1	13752-84-6;	2781043		HMDB00613	0.36	0.43	0.51	0.9	0.82	0.72	0.93	0.89	1.21	1.16	1.03	1.52	1.32	1.17	1.6	0.47	0.46	0.58	0.57	0.43	1.87	1.35	1.98	3.66	1.72	2.61	3.61	3.02	2.9	3.68
ethanolamine	Lipid	Glycerolipid metabolism	GC/MS	1304	174.1	141-43-5;		C00189	HMDB00149	0.43	0.85	0.76	0.92	0.55	0.52	0.85	0.86	0.64	0.93	1.06	0.89	1.12	1.19	0.34	1.44	1.08	1.28	0.8	1.56	1.31	1.79	0.91	1.5	0.97	1.89	1.28	1.76	1.26	1.82
FAD	Cofactors and vitamins	Riboflavin metabolism	LC/MS Neg	2413	784.1	146-14-5;84366-81-4;	643975	C00016	HMDB01248	1.3	2.25	1.4	2.22	1.4	1.42	0.88	1.58	0.88	1.54	1.05	1.36	0.88	1.86	1.03	1.22	0.78	1.16	0.58	0.99	0.75	1.3	0.81	1.45	0.78	0.96	0.66	0.84	0.64	1.06
fructose	Carbohydrate	Fructose, mannose, galactose, starch, and sucrose metabolism	GC/MS	1762.7	204	57-48-7;	5984	C00095	HMDB00660	0.66	1.1	0.96	1.15	1.04	2.69	3.29	3.8	3.75	4.05	3.49	2.88	1.72	4.01	1.25	2.79	4.4	3.99	3.8	2.9	2.42	3.06	1.2	0.9	1.06	0.28	0.88	0.51	0.83	0.6
fructose 1-phosphate	Carbohydrate	Glycolysis, gluconeogenesis, pyruvate metabolism	GC/MS	1983.1	445.2	53823-70-4;	65246	C01094	HMDB01076	1.03	1.44	1.11	1.3	0.28	0.76	0.28	0.28	0.28	1.13	19.33	23.77	19.7	19.32	19.63	0.89	0.69	2.17	0.28	2.23	0.85	1	0.69	0.98	1.05	0.28	1.44	0.28	0.28	0.81
fructose 6-phosphate	Carbohydrate	Glycolysis, gluconeogenesis, pyruvate metabolism	GC/MS	1994.9	315.1	103213-47-4;		C05345	HMDB00124	0.59	0.6	0.75	0.51	0.46	1.07	0.05	0.29	0.48	0.9	1.36	1.86	1.53	4.39	1.31	0.68	0.71	2.1	0.94	1	2.49	0.95	0.75	1.57	0.64	0.1	1.84	3.25	3.25	3.02
fumarate	Energy	Krebs cycle	GC/MS	1382.1	245	100-17-8;		C00122	HMDB00134	0.74	0.91	0.77	1.25	0.72	1.46	0.96	1.31	1.11	1.46	0.9	2.69	1.16	1.22	1.26	1.11	0.71	1.09	0.92	0.91	1	1.15	1	1.71	0.94	3.71	1.6	1.53	2.01	2.34
gamma-aminobutyrate (GABA)	Amino acid	Glutamate metabolism	GC/MS	1539.7	304.1	56-12-2;	6992099119	C00334	HMDB00112	0.43	0.71	0.78	0.87	1.21	0.61	1.28	0.67	0.37	0.67	0.93	1.41	0.94	1.08	0.81	1.02	0.65	0.44	0.42	0.56	0.68	0.98	2.07	1.98	1.23	2.13	1.81	1.27	0.92	1.18
gamma-glutamylalanine	Peptide	gamma-glutamyl	LC/MS Pos	1108	219	5875-41-2;	440103			0.73	0.73	0.73	0.73	0.73	0.73	0.73	0.73	0.73	0.73	0.73	0.73	0.73	0.73	0.73	0.73	0.73	0.73	0.73	0.73	0.73	0.73	0.73	0.73	0.73	0.73	0.73	0.73	0.73	0.73
gamma-glutamylglutamate	Peptide	gamma-glutamyl	LC/MS Pos	1036	277.1	1116-22-9;	92865			0.24	0.24	0.24	0.24	0.24	0.24	0.24	0.24	0.24	0.24	0.54	0.98	1.08	0.34	1.2	1.23	1	0.49	0.6	0.64	0.64	1.35	1.42	1.55	1.36	1.68	1.63	2.49	1.47	3.11
gamma-glutamylglutamine	Peptide	gamma-glutamyl	LC/MS Pos	806	276.1	10148-81-9;	150914		HMDB11738	0.11	0.21	0.14	0.21	0.59	4.54	2.33	2.26	2.82	2.87	0.11	0.11	0.11	0.11	0.11	2.55	2.81	2.03	1.89	1.96	2.1	1.33	1	0.75	1.06	1.32	1.57	1.19	1.6	1.44
gamma-glutamylglycine	Peptide	gamma-glutamyl	GC/MS	1934	375.2	1948-29-4;	165527		HMDB11667	0.17	0.17	0.17	0.17	0.17	0.17	0.17	0.17	0.17	0.17	0.17	0.17	0.17	0.17	0.17	0.17	0.17	0.17	0.17	0.17	0.17	0.17	0.17	0.17	0.17	0.17	0.17	0.17	0.17	0.17
gamma-glutamylisoleucine*	Peptide	gamma-glutamyl	LC/MS Pos	2644	261.2				HMDB11170	0.49	0.56	0.66	0.8	0.9	0.25	0.25	0.25	0.25	0.25	0.25	0.25	0.25	0.25	0.25	0.25	0.25	0.25	0.25	0.25	0.25	0.36	0.6	0.43	0.25	0.72	0.65	0.82	0.48	0.96
gamma-glutamylleucine	Peptide	gamma-glutamyl	LC/MS Pos	2744	261.2	2566-39-4;	151023		HMDB11171	0.5	0.75	0.94	1.4	1	0.25	1.95	1.18	1.57	1.29	0.25	0.27	0.25	0.37	0.5	0.71	0.52	0.25	0.25	0.71	0.43	0.63	0.61	0.66	0.25	0.83	0.97	0.98	0.72	1.58
gamma-glutamylthreonine*	Peptide	gamma-glutamyl	LC/MS Pos	977	249.1	5652-48-2;				0.15	0.15	0.15	0.15	0.15	0.15	0.15	0.15	0.15	0.15	0.15	0.15	0.15	0.15	0.15	0.15	0.15	0.15	0.15	0.15	0.15	0.15	0.15	0.15	0.15	0.15	0.15	0.15	0.15	0.15
gamma-glutamylvaline	Peptide	gamma-glutamyl	LC/MS Pos	2040	247.2	2746-34-1;			HMDB11172	0.38	0.61	0.38	0.56	0.81	0.38	0.38	0.38	0.38	0.38	0.38	0.38	0.38	0.38	0.38	0.38	0.38	0.38	0.38	0.38	0.38	0.38	0.38	0.38	0.38	0.77	1.06	0.38	0.44	0.94
GDP-mannose	Carbohydrate	Fructose, mannose, galactose, starch, and sucrose metabolism	LC/MS Pos	1007	605.8	103301-73-1;	18396	C00096	HMDB01163	0.76	0.76	0.76	0.76	0.76	0.76	0.76	0.76	0.76	0.76	0.76	0.76	0.76	0.76	0.76	0.76	0.76	0.76	0.76	0.76	0.76	0.76	0.76	0.76	0.76	1.18	0.97	0.76	1	1.05
gluconate	Carbohydrate	Nucleotide sugars, pentose metabolism	GC/MS	1879.4	333	527-07-1;	10690	C00257	HMDB00625	0.13	0.16	0.06	0.06	0.06	0.72	0.25	0.5	0.41	1.24	2.27	2.75	1.05	5.04	1.05	0.92	0.8	1.76	0.92	1.17	1.47	2.31	0.76	1.07	0.98	1.02	0.91	0.79	1.09	1.41
glucose	Carbohydrate	Glycolysis, gluconeogenesis, pyruvate metabolism	GC/MS	1866.8	204.1	50-99-7;	79025	C00293	HMDB00122	3.13	0.57	0.84	0.37	0.37	8.88	1.24	2.05	5.06	6.41	49.81	1.74	0.75	32.57	0.65	12.56	18.05	16.08	15.76	12.67	20.67	17.61	5.97	3.2	9.52	0.2	0.47	0.36	0.63	0.46
glucose 1-phosphate	Carbohydrate	Glycolysis, gluconeogenesis, pyruvate metabolism	GC/MS	1853	217.1	56401-20-8;	65533	C00103	HMDB01586	0.26	0.6	0.25	0.54	0.48	1.02	1.41	0.59	0.25	0.68	1.5	10.56	8.25	2.36	6.59	0.28	1.12	1.88	1.14	0.77	1.11	1.08	0.36	0.82	0.35	0.84	3.11	3.88	3.53	2.43
glucose 6-phosphate	Carbohydrate	Glycolysis, gluconeogenesis, pyruvate metabolism	GC/MS	2042.7	387.2	103192-55-8;		C00668	HMDB01401	0.97	0.54	1.08	0.37	0.31	1.43	0.08	0.19	0.47	0.86	1.27	1.4	1.23	3.98	1.13	0.65	1.15	2.53	1	1.06	4.28	0.99	1.11	1.88	0.77	0.02	2.82	3.88	4.69	3.63
glutamate	Amino acid	Glutamate metabolism	LC/MS Pos	700	148.1	56-86-0;	611	C00025	HMDB03339	0.77	1.03	1.09	0.95	1.25	0.87	1	0.96	1.04	0.97	0.77	0.87	1.02	0.84	1.11	1.28	1.21	1.25	1.21	1	0.74	0.65	0.88	0.78	0.79	1.47	2.1	1.44	1.56	1.81
glutamate, gamma-methyl ester	Amino acid	Glutamate metabolism	LC/MS Pos	1062	162.1	1499-55-4 ;	73913			0.43	0.66	0.73	0.95	1.23	0.87	1.38	0.68	1.05	0.8	0.43	1.07	2.66	0.56	3.07	0.76	1.83	0.93	1.3	0.81	0.59	1.87	0.94	1.7	0.75	2.32	2.99	3.28	2.44	2.05
glutamine	Amino acid	Glutamate metabolism	LC/MS Pos	684	147.2	56-85-9;	69920865961	C00064	HMDB00641	1	0.64	0.76	0.48	0.57	4.49	4.26	3.95	4.64	4.72	0.59	0.37	0.49	0.5	0.67	1.93	2.58	2.54	1.16	2.06	0.94	0.62	0.39	0.28	0.43	1.27	1.1	1	1.5	1.05
glutathione, oxidized (GSSG)	Amino acid	Glutathione metabolism	LC/MS Pos	1535	613.1	103239-24-3;	6535911215652	C00127	HMDB03337	0.01	0.01	0.01	0.01	0.01	0.01	0.01	0.01	0.01	0.01	0.02	0.01	0.02	0.01	0.07	0.16	0.3	0.48	0.46	0.28	1.03	0.32	0.93	1	1.05	1.34	2.69	1.36	1.95	1.55
glutathione, reduced (GSH)	Amino acid	Glutathione metabolism	LC/MS Pos	1274	308.1	70-18-8;	124886	C00051	HMDB00125	0.01	0.03	0.02	0.04	0.02	0.1	0.04	0.09	0.03	0.07	0.02	0.07	0.12	0.04	0.26	0.78	0.41	1.65	0.5	1.08	0.62	0.61	0.97	3.29	0.83	4.69	2.44	4.99	1.78	5.59
glycerate	Carbohydrate	Glycolysis, gluconeogenesis, pyruvate metabolism	GC/MS	1360.7	189	600-19-1;	752	C00258	HMDB00139	0.61	0.57	0.59	0.66	0.46	10.66	9.6	15.49	9.45	12.78	21.35	24.61	12.44	24.27	15.11	11.61	7.97	11.67	10.3	12.29	4.74	4.32	2.76	1.37	2.58	0.56	0.67	0.81	0.7	0.59
glycerol	Lipid	Glycerolipid metabolism	GC/MS	1311	205	56-81-5;	753	C00116	HMDB00131	0.86	1.11	0.94	1.12	0.77	1.84	1.13	1.33	1.49	1.73	0.88	0.99	0.78	1.01	0.93	1.75	1.39	1.91	1.39	1.56	0.97	1.23	0.79	1.04	0.8	1.35	0.93	0.88	0.84	1.03
glycerol 2-phosphate	Xenobiotics	Chemical	GC/MS	1691.8	243	819-83-0;	2526	C02979,D01488	HMDB02520	0.3	0.32	0.38	0.39	0.43	0.76	1.64	1.39	1.51	1.09	0.72	0.49	0.46	1.01	0.72	1.42	1.04	1.23	1	0.91	0.32	0.38	0.31	0.28	0.31	0.94	1.12	0.86	1.23	1.28
glycerol 3-phosphate (G3P)	Lipid	Glycerolipid metabolism	GC/MS	1719.7	357.1	29849-82-9;	754	C00093	HMDB00126	0.16	0.21	0.22	0.24	0.2	1.9	1.93	2.16	1.96	1.88	0.51	0.37	0.32	0.49	0.46	1.02	1.01	1.26	0.98	0.82	0.28	0.3	0.2	0.17	0.24	1.26	1.11	0.87	0.85	0.99
glycerophosphoethanolamine	Lipid	Glycerolipid metabolism	GC/MS	1906	357.1	33049-08-0;	123874	C01233	HMDB00114	0.13	0.13	0.13	0.13	0.13	2.62	3.83	3.63	5.3	3.2	0.13	0.13	0.13	0.13	0.13	1.58	1.18	0.33	2.94	0.66	0.14	0.13	0.13	0.13	0.13	0.29	1	0.5	2.35	2.33
glycerophosphorylcholine (GPC)	Lipid	Glycerolipid metabolism	LC/MS Pos	694	258.1	28319-77-9;	657272	C00670	HMDB00086	0.35	0.34	0.41	0.25	0.35	2.28	2.91	2.31	2.77	2.36	0.44	0.26	0.31	0.35	0.37	1.44	1.73	1.86	1.57	1.32	0.31	0.26	0.15	0.1	0.22	1.07	1.37	0.96	1.08	1.04
glycine	Amino acid	Glycine, serine and threonine metabolism	GC/MS	1166	101.9	56-40-6;	5257127750	C00037	HMDB00123	1.44	1.76	1.97	2.34	1.81	2.31	2.23	2.85	2.79	3.06	1.06	1.17	0.88	1.2	1.19	2.37	1.54	1.23	1.86	1.57	1.01	1.18	0.9	1.02	0.78	0.99	0.73	0.68	0.8	0.97
glycylglycine	Peptide	Dipeptide	GC/MS	1757.9	174	556-50-3;	154889711163	C02037	HMDB11733	0.91	0.73	0.85	0.63	0.81	4.54	5.01	3.57	4.44	3.99	1.17	0.87	0.74	1.01	0.62	3.58	4.2	2.49	2.58	2.74	1.48	1.72	1.08	1.14	1.32	0.83	1.13	0.84	1.08	0.71
glycylisoleucine	Peptide	Dipeptide	LC/MS Pos	2080	189.1	19461-38-2;				0.67	0.86	0.91	0.78	0.64	5.19	5.51	5.64	5.75	6.02	1.6	0.37	1.17	0.64	0.52	3.91	4.68	4.25	1.82	3.99	0.96	1.42	0.74	0.32	1.21	1.1	0.32	1	0.82	0.87
glycylleucine	Peptide	Dipeptide	LC/MS Pos	2236	189.1	869-19-2;	928431548899	C02155	HMDB00759	1.05	1.21	0.7	0.98	1.07	17.57	11.76	13.99	11.23	16.96	2.25	1.5	1.76	2.12	1.34	7.92	8.06	9.31	3.7	7.72	1.34	2.54	0.88	1.02	1.53	0.9	0.61	0.93	0.49	0.44
glycylphenylalanine	Peptide	Dipeptide	LC/MS Neg	2193	221.2	3321-03-7;	154934492953			0.05	0.05	0.05	0.05	0.05	2.79	3.72	1.73	3.8	2.24	0.05	0.05	0.05	0.05	0.05	0.88	2.1	1.16	0.97	1	0.05	0.05	0.05	0.05	0.05	0.05	0.05	0.05	0.05	0.05
glycylproline	Peptide	Dipeptide	LC/MS Pos	1115	173.1	704-15-4;	30136256993386		HMDB00721	0.3	0.3	0.3	0.3	0.3	2.1	1.66	1.12	1.21	2.08	1.98	2.48	2.3	1.76	2.31	4.63	4.5	2.45	3.42	3.47	1.61	1.84	1.38	1.23	1.16	0.65	0.36	0.58	0.88	0.43
glycylserine	Peptide	Dipeptide	GC/MS	1854	174.1	7361-43-5;	155025673086		HMDB00678	1.13	1.12	0.68	0.91	0.61	11.2	7.64	9.93	8.3	12.69	1.61	1.56	1.08	1.85	1.12	9.12	5.61	5.34	4.59	6.63	1.7	3.42	0.81	0.98	1.05	0.46	0.77	0.84	0.88	0.79
glycyltryptophan	Peptide	Dipeptide	LC/MS Pos	2542	262.4		155134092181			0.65	0.65	0.65	0.65	0.65	3.71	1.06	1.34	1.01	2.7	0.65	0.65	0.65	0.65	0.65	1.01	0.65	1.3	0.65	0.81	0.65	0.65	0.65	0.65	0.65	0.65	0.65	0.65	0.65	0.65
glycyltyrosine	Peptide	Dipeptide	LC/MS Pos	1728	239.1	658-79-7;	928296994980			0.17	0.17	0.17	0.17	0.17	12.18	10.7	7.06	9.75	10.12	0.57	0.68	0.83	0.78	0.78	4.59	6.4	3.89	3.05	3.98	0.59	0.59	0.45	0.48	0.41	0.17	0.17	0.17	0.17	0.17
glycylvaline	Peptide	Dipeptide	LC/MS Pos	1572	175.1	1963-21-9;	27248076994979			0.93	1.2	0.84	1.16	1.02	9.74	6.96	6.76	6.32	7.77	1.19	0.84	1.57	0.92	0.98	7.5	8.12	5.06	5.05	4.9	1.56	1.44	0.73	0.67	1.45	1.17	0.94	0.75	0.75	0.78
guanine	Nucleotide	Purine metabolism, guanine containing	LC/MS Pos	1022	152.1	73-40-5;	764	C00242	HMDB00132	0.32	0.25	0.65	0.17	0.18	1.23	1.07	1.15	1.48	1.36	1.49	0.41	0.3	1.08	0.36	1.62	1.87	1.66	2.03	1.39	2	1.65	2.63	2.55	2.19	0.99	1.31	0.6	1.2	1.15
guanosine	Nucleotide	Purine metabolism, guanine containing	LC/MS Neg	1675	282.1	118-00-3;	6802	C00387	HMDB00133	0.51	0.78	1.02	0.33	0.24	0.91	1.27	1.7	1.18	1.07	1.56	0.79	0.23	2.16	0.22	0.73	0.68	1.01	0.65	0.81	0.77	0.74	1.34	2.03	1.29	1.38	0.99	0.57	0.9	1.73
guanosine 3'-monophosphate (3'-GMP)	Nucleotide	Purine metabolism, guanine containing	LC/MS Neg	792.2	362.1		3522			0.33	0.22	0.36	0.12	0.12	4.71	2.22	3.33	2.27	4.58	0.59	1.07	0.64	0.92	1.15	2.14	1.2	0.96	1.8	2.14	0.98	0.33	0.12	0.19	0.12	0.34	0.58	0.33	1.02	0.55
5'- GMP	Nucleotide	Purine metabolism, guanine containing	LC/MS Pos	1300	364	5550-12-9;	761			5.16	6.03	7.04	6.84	5.19	0.06	1.77	0.94	0.06	0.06	0.06	1.36	0.76	0.06	0.74	0.06	0.06	0.06	0.06	0.06	0.06	0.06	0.06	0.06	0.06	0.08	0.06	0.47	1.28	1
guanosine 5'-diphospho-fucose	Nucleotide	Purine metabolism, guanine containing	LC/MS Neg	797	588.1	15839-70-0;				0.43	0.57	0.66	0.4	0.7	1.11	1.03	0.89	0.78	0.81	1.68	1.51	1.63	1.71	1.64	1.3	1.29	1.95	1.07	1.37	0.78	0.97	1.05	1.06	0.82	0.65	0.84	0.67	0.89	1.07
gulono-1,4-lactone	Cofactors and vitamins	Ascorbate and aldarate metabolism	GC/MS	1862	333.1	1128-23-0;	608	C01040	HMDB03466	0.09	0.09	0.16	0.15	0.28	0.09	0.09	0.09	0.09	0.09	0.64	0.6	0.76	0.88	0.45	0.09	0.09	0.41	0.09	0.26	0.95	1.1	1.13	1.54	0.97	0.91	3.92	6.15	4.58	4.62
histidine	Amino acid	Histidine metabolism	LC/MS Neg	757	154.1	5934-29-2;	7733651426	C00135	HMDB00177	1.42	1.03	1.28	0.87	0.83	4.34	4.71	5.14	5.75	5.5	1.04	0.89	0.8	1.12	0.79	3.94	2.93	2.5	3.32	2.76	1.06	1.13	0.75	0.85	0.74	0.88	0.85	0.89	0.82	0.89
histidylleucine	Peptide	Dipeptide	LC/MS Pos	1482	269.2	7763-65-7;	1890086992010			0.32	0.32	0.32	0.32	0.32	2.75	1.58	1.4	1.57	2.29	0.32	0.32	0.32	0.32	0.32	0.43	0.53	0.6	0.32	0.39	0.32	0.32	0.32	0.32	0.32	0.32	0.32	0.32	0.32	0.32
homocysteine	Amino acid	Cysteine, methionine, SAM, taurine metabolism	GC/MS	1648.2	234	454-29-5;	778	C00155	HMDB00742	0.84	1.49	1.13	2.04	1.67	2.98	2.38	3.57	2.91	2.49	0.96	0.71	1.06	0.57	0.91	1.37	0.98	0.79	1.2	1.04	1.44	0.71	1	1.16	0.78	2.4	0.97	1.33	0.87	0.7
homostachydrine*	Xenobiotics	Food component/Plant	LC/MS Pos	1199	158.2	1195-94-4;	441447	C08283		0.74	0.74	0.74	0.74	0.74	0.74	0.74	0.74	0.74	0.74	1.05	0.86	0.96	1	0.74	0.74	0.74	0.74	0.74	0.74	0.74	1.32	0.82	0.74	0.74	0.93	1.13	1.11	0.84	1.19
hypotaurine	Amino acid	Cysteine, methionine, SAM, taurine metabolism	GC/MS	1598.5	188	300-84-5;	107812	C00519	HMDB00965	0.3	0.61	0.44	0.62	0.72	0.85	0.94	1.1	0.69	1.27	0.65	1.3	0.93	1.02	0.67	1.09	0.88	1.39	0.75	1.01	0.6	0.86	1.78	2.13	1.09	4.63	1.28	1.4	0.86	0.99
hypoxanthine	Nucleotide	Purine metabolism, (hypo)xanthine/inosine containing	LC/MS Neg	1313	135.1	68-94-0;	790	C00262	HMDB00157	0.49	0.57	0.59	0.4	0.43	0.84	0.77	0.86	0.88	0.84	0.9	0.61	0.34	0.92	0.28	1.13	1.11	1.2	1.1	1.06	1.22	1.16	1.42	1.72	1.33	1.33	1.37	0.92	1.04	1.27
inosine	Nucleotide	Purine metabolism, (hypo)xanthine/inosine containing	LC/MS Neg	1630	267.2	58-63-9;				0.79	0.97	1.08	0.65	0.63	0.5	0.8	0.9	0.78	0.58	1.12	0.83	0.33	1.45	0.27	0.48	0.56	0.68	0.48	0.52	0.6	0.51	0.98	1.17	0.99	1.52	1.3	0.75	1.01	1.51
inositol 1-phosphate (I1P)	Lipid	Inositol metabolism	GC/MS	2057.8	318.1	106032-59-1;			HMDB00213	0.63	0.69	0.58	1.08	0.68	1.91	1.09	1.29	1.2	1.94	0.87	0.94	0.86	0.96	1.25	1.47	1.3	1.19	1.06	1.16	0.96	1.58	0.84	0.92	0.81	1.15	1.16	1	0.99	1.17
Isobar: fructose 1,6-diphosphate, glucose 1,6-diphosphate, myo-inositol 1,4 or 1,3-diphosphate	Carbohydrate	Glycolysis, gluconeogenesis, pyruvate metabolism	LC/MS Neg	572	339					4.43	3.02	2.32	2.01	1.83	0.81	0.73	0.78	0.67	0.73	21.92	27.63	26.59	20.78	24.41	2.3	1.83	3.33	1.63	1.96	0.7	1.03	0.47	0.43	1.12	6.14	4.01	0.97	1.13	0.9
Isobar: ribulose 5-phosphate, xylulose 5-phosphate	Carbohydrate	Nucleotide sugars, pentose metabolism	GC/MS	1935	357.2					1.09	1.34	1.17	1.28	0.97	0.49	0.38	0.69	0.51	0.42	5.74	6.06	3.89	6.74	4.48	2.64	3.11	4.05	2.59	2.29	1.31	2.27	0.97	0.53	2.02	0.36	2.21	0.95	0.74	0.71
Isobar: UDP-acetylglucosamine, UDP-acetylgalactosamine	Carbohydrate	Aminosugars metabolism	LC/MS Pos	963	607.7					0.66	1.44	0.8	1.36	1.33	0.71	1.01	1	0.39	0.58	0.74	1.71	1.45	1.43	1.54	0.02	0.11	1.41	0.02	0.18	0.08	0.11	0.33	0.59	0.27	4.83	3.44	4.24	2.72	3.72
isobutyrylcarnitine (C4)	Amino acid	Valine, leucine and isoleucine metabolism	LC/MS Pos	1941	232.2	25518-49-4;				0.3	0.3	0.3	0.3	0.3	0.3	0.3	0.3	0.3	0.3	0.3	0.3	0.3	0.3	0.3	0.3	0.3	0.3	0.3	0.3	1.71	1.57	2.44	2.57	1.85	0.96	1.07	0.98	0.91	1.02
isoleucine	Amino acid	Valine, leucine and isoleucine metabolism	LC/MS Pos	1614	132.1	73-32-5;	791	C00407	HMDB00172	0.86	0.75	0.71	0.63	0.66	4.52	3.54	3.87	3.84	4.71	0.92	0.82	0.83	0.94	0.91	2.51	1.98	1.91	2.06	2.04	0.99	1.02	0.93	1.02	0.81	1.12	1.02	0.99	1.04	1.04
isoleucylalanine	Peptide	Dipeptide	LC/MS Pos	1686	203.2	24787-73-3;	52460095246010			0.28	0.54	1.03	0.68	0.68	28.66	6.43	7.88	6.26	11.44	0.8	0.63	0.62	1.06	1	3.7	3.28	4.01	1.89	3.42	1.12	1.22	0.61	0.62	0.61	1.18	0.79	0.58	0.28	0.92
isoleucylarginine	Peptide	Dipeptide	LC/MS Neg	2302	286.3	55715-01-0;	9900561			0.47	0.47	0.47	0.47	0.47	3.42	0.56	0.47	1.24	1	0.47	0.47	0.47	0.47	0.47	0.47	0.47	0.47	0.47	0.47	0.47	0.47	0.47	0.47	0.47	0.47	0.47	0.47	0.47	0.47
isoleucylglutamine	Peptide	Dipeptide	LC/MS Pos	1530	260.2					0.32	0.32	0.32	0.32	0.32	29.02	5.95	6.09	6.67	10.17	0.32	0.44	0.32	0.32	0.66	1.43	1.75	1.84	1.04	1	0.57	1.05	0.84	0.98	1.04	0.71	0.32	1.06	0.66	0.84
isoleucylglycine	Peptide	Dipeptide	LC/MS Pos	1732	189.2	868-28-0;	342532			0.84	1.06	0.77	0.74	1.13	22.19	10.92	11.04	10.55	17.06	1.03	0.79	1.02	1.28	1.06	4.58	4.82	7.92	3.26	5.25	0.91	1.14	0.46	0.57	0.86	1.32	1.16	1.05	0.98	0.92
isoleucylhistidine	Peptide	Dipeptide	LC/MS Neg	2065	267.2					0.2	0.58	0.59	0.47	0.99	14.42	9.05	6.73	7.6	9.42	0.63	0.2	0.49	0.47	0.28	1	2.49	2.28	1.09	1.49	0.2	0.2	0.2	0.2	0.2	0.2	0.2	0.2	0.2	0.2
isoleucylserine	Peptide	Dipeptide	LC/MS Pos	1472.5	219.2	6403-14-1;				0.77	1.18	0.9	0.41	0.97	41.56	6.43	5.98	5.46	11.63	0.75	0.72	0.88	0.75	1.26	2.55	2.28	3.48	1.9	2.35	0.85	0.73	1.08	0.82	0.41	0.55	1	0.78	1.06	0.66
isovalerylcarnitine (C5)	Amino acid	Valine, leucine and isoleucine metabolism	LC/MS Pos	2533	246.2		6426851		HMDB00688	0.18	0.18	0.15	0.08	0.24	1.03	1.89	1.16	1.52	1	0.08	0.08	0.08	0.08	0.08	0.08	0.08	0.08	0.08	0.08	6	3.66	8.28	5.74	7.82	1.68	3.31	1.83	2.93	1.91
kynurenine	Amino acid	Tryptophan metabolism	LC/MS Pos	1902	209.1	2922-83-0;	1611666971029	C00328	HMDB00684	0.17	0.17	0.17	0.17	0.17	0.17	0.4	1.04	0.65	0.68	2.5	4.31	2.74	4.38	3.7	1.43	1.42	0.97	1.25	1.24	14.56	21.87	16.47	28.1	14.62	2.11	0.92	1.66	1.03	2.01
lactate	Carbohydrate	Glycolysis, gluconeogenesis, pyruvate metabolism	GC/MS	1102.8	116.9	79-33-4;	612	C00186	HMDB00190	0.43	0.69	0.6	0.94	0.72	0.57	1.02	1.04	0.6	0.68	1.24	2.79	2.34	1.81	3.15	0.38	0.27	0.71	0.3	0.42	0.98	0.98	1.66	2.35	1.26	2.91	2.35	2.81	2.92	3.13
lanosterol	Lipid	Sterol/Steroid	GC/MS	2388	393.3	79-63-0;	246983	C01724	HMDB01251	0.19	0.19	0.39	0.19	0.48	0.75	0.19	0.19	0.19	1.12	0.31	0.24	0.54	0.76	0.19	1.43	2.24	1.92	1.18	1.75	0.19	0.19	0.19	0.19	0.19	0.19	4.64	3.02	4.45	2.8
lathosterol	Lipid	Sterol/Steroid	GC/MS	2337	255.2	80-99-9 ;	65728	C01189	HMDB01170	0.79	1.21	1.35	1.19	1.07	0.44	0.93	0.44	0.44	0.44	0.82	0.79	1.27	0.48	1.01	5.1	5.91	3.65	5.21	4.55	1.18	0.73	0.81	0.44	0.6	0.44	3.51	2.07	3.1	2.78
laurate (12:0)	Lipid	Medium chain fatty acid	LC/MS Neg	5288	199.3	143-07-7;	3893	C02679	HMDB00638	0.81	0.99	0.91	0.71	0.72	1.58	1.3	1.26	1.43	1.51	0.79	0.75	0.82	0.81	0.84	1.49	1.2	1.84	1.14	1.17	1.07	1.08	0.65	0.77	0.77	1.01	1.04	0.99	0.97	1.03
leucine	Amino acid	Valine, leucine and isoleucine metabolism	LC/MS Pos	1674	132.2	61-90-5;	70457986106	C00123	HMDB00687	1.09	1	0.86	0.8	0.77	6.81	5.09	5.39	5.07	6.46	1	0.94	0.86	1.08	1.02	3.11	2.55	2.35	2.39	2.32	1.09	1.22	0.75	0.9	0.82	0.91	0.86	0.83	0.91	0.88
leucylalanine	Peptide	Dipeptide	LC/MS Pos	1760	203.2	7298-84-2;	259321			0.38	0.38	0.84	0.38	0.38	12.75	7.38	4.36	5.75	6.15	0.64	0.38	0.53	0.62	1	1.93	3.23	1.81	1.48	2.34	0.9	0.69	0.57	0.51	1	0.38	0.38	0.38	0.38	0.38
leucylarginine	Peptide	Dipeptide	LC/MS Neg	2351.3	286.3	26607-15-8;	3800205			0.48	0.48	0.48	0.48	0.48	2.14	1	0.48	0.84	1.07	0.48	0.48	0.48	0.48	0.48	0.48	0.48	0.48	0.48	0.48	0.48	0.48	0.48	0.48	0.48	0.48	0.48	0.48	0.48	0.48
leucylaspartate	Peptide	Dipeptide	LC/MS Pos	1589.6	247.2	32949-40-9;	3328705			1.28	1.15	1.29	0.92	0.97	11.99	5.59	5.6	5.27	6.49	0.98	0.49	0.58	1	0.9	2.34	2.19	3.06	2.1	1.88	1	1.04	0.64	0.78	0.72	0.68	0.89	0.36	0.36	0.36
leucylglutamate	Peptide	Dipeptide	LC/MS Pos	1716	261.2		52595895259590			0.36	0.36	0.36	0.36	0.36	18.74	1.67	3.34	1.83	6.47	0.36	0.36	0.36	0.36	0.36	0.89	0.63	0.77	0.39	0.82	0.36	0.36	0.36	0.36	0.36	0.36	0.36	0.36	0.36	0.36
leucylglycine	Peptide	Dipeptide	LC/MS Pos	1800	189.2	686-50-0;	79070			0.93	0.89	0.77	0.93	0.8	91.44	15.17	14.36	18	26.26	1.68	0.58	0.86	0.83	0.9	2.03	3.97	3.6	2.4	2.54	1.12	1.37	0.59	0.87	0.89	0.38	0.99	0.66	0.55	1.01
leucylhistidine	Peptide	Dipeptide	LC/MS Neg	2098	267.2	38062-72-5;	341684			0.61	0.61	0.61	0.61	0.61	1.73	1.04	0.61	0.96	0.61	0.61	0.61	0.61	0.61	0.61	0.61	0.61	0.61	0.61	0.61	0.61	0.61	0.61	0.61	0.61	0.61	0.61	0.61	0.61	0.61
leucylserine	Peptide	Dipeptide	LC/MS Pos	1519.7	219.2	6209-12-7;	3621685			0.29	0.29	0.29	0.29	0.29	8.82	2.94	2.29	3.13	3.02	0.29	0.29	0.29	0.29	0.29	1	1.07	0.88	0.63	0.29	0.29	0.38	0.34	0.29	0.32	0.29	0.29	0.29	0.29	0.29
linoleate (18:2n6)	Lipid	Essential fatty acid	LC/MS Neg	5533	279.3	60-33-3;	5280450	C01595	HMDB00673	1.16	0.86	0.97	0.49	0.48	2.08	1	1.04	1	1.29	1.05	0.22	0.18	1.26	0.19	8.49	3.09	4.43	3.38	3.46	1.5	1.97	0.71	1.22	0.7	0.21	0.33	0.25	0.45	0.34
linolenate (18:3n3 or 3n6)	Lipid	Essential fatty acid	LC/MS Neg	5450	277.3			C06427	HMDB01388	1.08	1.01	1.33	0.7	0.59	3.38	1.61	1.38	1.54	1.67	0.86	0.71	0.56	1.01	0.67	10.89	1.74	5.9	2.93	3.6	1.04	1.64	0.71	0.9	0.75	0.58	0.93	0.51	1.32	0.64
lysine	Amino acid	Lysine metabolism	LC/MS Pos	603	147.2	56-87-1;	5962	C00047	HMDB00182	0.77	0.88	0.87	0.43	0.71	7.78	7.12	6.67	8.42	7.17	0.43	0.75	0.79	0.86	0.93	4.38	4.29	1.95	3.3	2.63	0.79	0.68	0.61	0.55	0.59	1.05	1.33	1	1.41	1.3
malate	Energy	Krebs cycle	GC/MS	1502	233	6915-15-7;	525	C00149	HMDB00156	0.79	1.24	0.88	2.07	0.97	0.7	0.6	1.06	0.66	0.85	1.02	2.13	1.1	1.86	1.61	1.18	0.59	1.06	0.7	0.98	1.24	1.56	1.32	2.8	1.09	2.12	1.55	2.29	1.61	2.31
maltose	Carbohydrate	Fructose, mannose, galactose, starch, and sucrose metabolism	GC/MS	2142.1	204.1	6363-53-7;	439341	C00208	HMDB00163	0.74	0.33	0.61	0.42	0.33	4.28	1.7	2.08	7.95	3.8	1.11	0.33	0.33	0.48	0.55	0.56	1.35	0.33	1.49	1.16	11.77	8.46	5.09	4.41	7.86	0.33	0.45	0.33	0.77	0.89
maltotetraose	Carbohydrate	Fructose, mannose, galactose, starch, and sucrose metabolism	LC/MS Neg	965	665.1	34612-38-9;	446495	C02052	HMDB01296	0.29	0.29	0.29	0.29	0.29	1.81	0.38	0.75	1.85	1.83	0.29	0.29	0.29	0.29	0.29	0.29	0.29	0.29	0.29	0.29	1.25	1.95	0.29	0.45	0.71	0.29	0.29	0.29	0.29	0.29
maltotriose	Carbohydrate	Fructose, mannose, galactose, starch, and sucrose metabolism	GC/MS	2419	204	1109-28-0;	439586	C01835	HMDB01262	1.13	0.15	0.6	2	0.55	16.99	8.22	7.46	31.5	18.38	2.09	0.71	0.76	0.84	0.68	1.93	2.19	1.89	2.34	2.58	17.49	21.87	5.17	4.69	9.99	0.7	0.9	0.2	0.91	1.3
mannitol	Carbohydrate	Fructose, mannose, galactose, starch, and sucrose metabolism	GC/MS	1839	319.1	69-65-8;	6251	C00392	HMDB00765	0.5	0.5	0.5	0.5	0.62	0.5	0.5	0.5	0.5	0.5	0.99	0.76	1.06	0.55	0.56	0.5	0.5	1.3	0.5	0.5	0.71	1.01	0.88	0.87	0.5	1.97	0.81	1.05	1.41	1.15
mannose 6-phosphate	Carbohydrate	Fructose, mannose, galactose, starch, and sucrose metabolism	GC/MS	2035.9	387.2	70442-25-0;104872-94-8;		C00275	HMDB01078	0.9	0.63	1.03	0.57	0.48	1.07	0.31	0.33	0.55	0.75	2.15	1.51	1.38	3.7	1.63	0.86	1.46	2.13	0.91	1.29	3.34	1.13	1.24	1.83	0.83	0.34	2.87	3.37	4.22	3.25
margarate (17:0)	Lipid	Long chain fatty acid	LC/MS Neg	5733	269.3	506-12-7;	10465		HMDB02259	1.28	1.09	1.61	0.55	0.66	2.89	2.41	2.17	2.96	2.07	1.57	0.93	0.64	1.37	0.9	5.5	4.06	3.4	4.9	3.2	1.58	1.28	0.68	0.95	0.69	0.79	1.05	0.67	0.93	0.64
mead acid (20:3n9)	Lipid	Long chain fatty acid	LC/MS Neg	5642	305.4	20590-32-3;	5312531		HMDB10378	1.92	1.65	1.33	0.69	1.14	2.08	1.7	1.33	1.27	1.22	0.32	0.03	0.02	0.26	0.03	1.1	0.79	0.82	0.58	0.51	0.86	0.9	0.44	0.64	0.45	0.28	0.36	0.16	0.36	0.27
methionine	Amino acid	Cysteine, methionine, SAM, taurine metabolism	LC/MS Pos	1252	150.1	63-68-3;	69920876137	C00073	HMDB00696	1	0.94	0.9	0.74	0.68	7.41	5.53	5.83	5.5	6.94	1.01	0.84	0.79	1.16	0.88	4.11	3.41	3.33	2.96	3.2	1.13	1.27	0.75	0.8	0.78	1	0.99	0.92	1.04	0.94
methionine sulfoxide	Amino acid	Cysteine, methionine, SAM, taurine metabolism	LC/MS Pos	729	166.1	3226-65-1;	1589801548907	C02989	HMDB02005	1.42	1.04	0.96	0.91	1.25	6.17	3.97	6.22	6.84	6.64	1.08	1.28	0.71	1.4	1	3.95	3.67	3.93	3.44	3.5	1.14	1.24	0.49	0.46	1	0.81	0.94	0.96	0.9	0.83
methylphosphate	Nucleotide	Purine and pyrimidine metabolism	GC/MS	1221	240.9	7023-27-0;	13130			0.4	0.97	0.37	0.91	0.83	0.69	0.83	0.61	0.75	0.74	1.05	1.36	1.83	1.56	2.2	1.01	0.96	1.89	0.73	1.31	0.57	0.98	0.76	0.99	0.79	1.98	1.55	1.7	1.31	1.28
myo-inositol	Lipid	Inositol metabolism	GC/MS	1924.9	217	87-89-8;		C00137	HMDB00211	0.11	0.22	0.18	0.28	0.29	0.11	0.15	0.17	0.12	0.14	1.05	1.22	1.08	1.27	1.26	0.62	0.66	0.9	0.66	0.75	1.22	1.32	1.98	1.92	1.51	3.37	2.83	2.28	2.45	2.45
myristate (14:0)	Lipid	Long chain fatty acid	LC/MS Neg	5439	227.3	544-63-8;	11005	C06424	HMDB00806	0.89	0.99	1.01	0.72	0.59	1.61	1.17	1.42	1.35	1.43	1.26	0.65	0.56	1.37	0.56	2.31	1.17	1.49	1.31	1.44	1.77	2.57	1.04	1.73	1.05	0.67	0.87	0.69	0.93	0.83
myristoleate (14:1n5)	Lipid	Long chain fatty acid	LC/MS Neg	5338	225.3	544-64-9 ;	5281119	C08322	HMDB02000	1.02	0.73	0.79	0.81	0.66	1.67	0.92	0.91	1.39	1.2	0.84	0.3	0.56	0.48	0.6	1.3	1.3	1.78	1.15	1.15	1.03	1.77	0.83	2.34	0.91	1.36	1.33	1.68	1.29	2.04
N,N-dimethylsphingosine	Lipid	Sphingolipid	LC/MS Pos	5192	328.3	119567-63-4;	5282309	C13914		0.52	0.52	0.52	0.52	0.52	0.52	0.52	0.52	0.52	0.52	0.73	0.95	0.98	1.09	1.02	0.52	0.52	0.52	0.52	0.52	0.52	0.8	0.52	0.72	0.62	0.52	0.52	0.52	0.52	0.52
N-acetyl-aspartyl-glutamate (NAAG)	Amino acid	Glutamate metabolism	LC/MS Pos	1563	305	3106-85-2;	5255	C12270	HMDB01067	1.69	5.86	2.62	6.38	2.5	2.79	1	2.6	1.3	3.25	0.53	1.61	1.03	1.44	1.06	0.92	0.57	1.36	0.64	0.96	0.11	0.32	0.12	0.41	0.14	0.27	0.07	0.23	0.07	0.43
N-acetyl-beta-alanine	Amino acid	Alanine and aspartate metabolism	GC/MS	1420	158	3025-95-4;	76406	C01073		0.62	0.62	0.62	0.62	0.62	2.15	1.76	1.13	1.58	0.62	0.62	0.62	0.62	0.62	0.71	0.9	0.62	0.62	1.15	0.62	0.62	0.82	1.21	1.02	0.99	1	0.62	0.89	0.65	0.87
N-acetylalanine	Amino acid	Alanine and aspartate metabolism	LC/MS Neg	882	130.1	97-69-8;	88064	C02847	HMDB00766	0.8	0.6	0.66	0.52	0.53	1.4	1.9	1.71	1.82	1.57	0.71	0.75	0.71	0.8	0.86	1.57	1.47	1.64	1.51	1.51	0.8	0.7	0.69	0.79	0.74	1.26	1.42	1.11	1.48	1.21
N-acetylaspartate (NAA)	Amino acid	Alanine and aspartate metabolism	LC/MS Pos	1222	176.1	997-55-7;997-55-7 ;	65065	C01042	HMDB00812	0.83	2.11	1.55	2.62	2.96	0.92	0.78	1.64	0.3	1.88	0.52	1.2	1.04	1.15	1	0.72	0.4	0.87	0.36	0.5	1.76	2.1	3.2	4.56	4.03	1.87	1.58	1.84	0.87	3.52
N-acetylgalactosamine	Carbohydrate	Aminosugars metabolism	GC/MS	1887.4	245.1	14215-68-0;	35717	C01074	HMDB00835	0.88	0.66	0.68	1.12	0.98	2.28	1.97	1.9	1.8	2.57	5.27	2.16	1.53	3.57	1.78	4.48	4.34	3.46	4.16	4.06	2.49	3.33	1.56	0.88	1.78	1.35	0.92	0.91	1	1.07
N-acetylglucosamine	Carbohydrate	Aminosugars metabolism	GC/MS	1903.3	245	7512-17-6;	24139	C00140	HMDB00215	1.03	0.81	0.82	0.81	0.83	2.2	0.62	1.27	1.45	1.87	2.14	0.47	0.25	1.87	0.54	2.09	2.8	3.17	1.8	2.95	1.87	1.48	1.07	0.89	1.18	0.16	0.35	0.16	0.46	0.38
N-acetylglucosamine 6-phosphate	Carbohydrate	Aminosugars metabolism	GC/MS	2096.2	387.2	102029-88-9;	10040501	C00357	HMDB02817	0.57	0.46	0.33	0.56	0.48	3.22	1.34	2.42	4.36	6.16	3.73	1.12	1.43	3.46	0.78	13.37	9.53	8.23	6.18	7.61	5.27	7.4	6.6	5.45	5.18	0.12	1.02	0.57	0.94	0.84
N-acetylmannosamine	Carbohydrate	Aminosugars metabolism	GC/MS	1915.9	245.1	7772-94-3;	439281	C00140	HMDB00835	1.57	1.03	0.79	1.44	0.82	0.27	0.82	0.95	0.81	0.76	0.27	0.27	0.27	0.27	0.27	0.27	0.27	0.27	0.27	0.27	1.11	1.77	2.39	1.65	1.7	2.3	0.64	1.51	1.03	1.01
N-acetylmethionine	Amino acid	Cysteine, methionine, SAM, taurine metabolism	LC/MS Neg	1805	190.1	65-82-7;	448580	C02712	HMDB11745	1.38	1.19	1.28	1.02	1	3.75	3.33	3.96	3.26	4.12	1.05	0.95	0.8	1.17	0.93	3.63	2.55	2.82	2.73	3.18	0.75	0.95	0.53	0.72	0.62	0.75	0.77	0.76	0.91	0.77
N-acetylneuraminate	Carbohydrate	Aminosugars metabolism	GC/MS	2074.9	245	131-48-6;		C00270	HMDB00230	0.54	0.63	0.53	0.84	0.48	1.1	0.71	1	0.96	1.54	0.35	0.29	0.22	0.55	0.28	0.83	0.58	0.83	0.8	1.1	1.7	2.66	1.48	1.84	1.2	2.86	1.61	2	2.08	2.48
N-acetylornithine	Amino acid	Urea cycle; arginine-, proline-, metabolism	LC/MS Pos	875	175.2	6205-08-9;	6992102439232	C00437	HMDB03357	0.37	0.3	0.3	0.57	0.72	0.3	0.3	0.3	0.3	0.3	0.36	0.43	0.31	0.69	0.3	0.3	0.3	0.3	0.3	0.3	1	0.9	1.4	1.59	1.08	1.19	1.33	0.7	1.27	1.36
N-acetylputrescine	Amino acid	Polyamine metabolism	LC/MS Pos	895	131.1	18233-70-0;	122356	C02714	HMDB02064	0.31	1.42	0.39	0.28	0.66	0.24	1.77	0.95	2.27	0.24	1.05	0.71	1.27	0.46	1	1.85	2.39	3.07	3.27	1.58	3.08	1.04	2.95	2.4	2.51	1.61	3.07	1.57	2.22	1.58
N-acetylserine	Amino acid	Glycine, serine and threonine metabolism	LC/MS Pos	1012	148	97-14-3;	65249		HMDB02931	0.84	0.75	0.91	0.9	0.8	0.7	0.88	0.96	0.86	0.85	1.08	1.27	1.28	1.15	1.38	0.91	1.11	1.25	0.78	1.16	0.92	1.21	1.01	1.19	1.08	1.24	1.34	1.34	1.22	1.21
N-acetylthreonine	Amino acid	Glycine, serine and threonine metabolism	LC/MS Neg	846	160.1		4651717	C01118		0.23	0.29	0.26	0.37	0.24	0.23	0.7	0.98	0.63	0.7	1.25	0.99	1.11	1.17	1.14	1.59	1.05	1.06	1.08	1.29	0.93	1.16	1.21	1.36	1.02	1.01	0.98	0.94	0.74	1.2
n-butyl oleate	Lipid	Fatty acid, ester	GC/MS	2045	265.3	142-77-8;	5354342			0.51	0.85	0.66	0.41	0.77	1.26	1.03	1.71	1.43	1.71	0.69	1.03	0.91	1.1	1.02	1.57	2.1	2.08	1.96	0.58	0.85	0.78	0.89	0.46	1.1	0.55	1.25	1.37	1.48	1.48
N-formylmethionine	Amino acid	Cysteine, methionine, SAM, taurine metabolism	LC/MS Neg	1541	176.1	4289-98-9;	439750	C03145	HMDB01015	1	0.92	0.84	0.85	0.99	0.46	0.77	1.55	1.08	2.42	1.32	1.51	1.22	1.62	1.46	1.71	0.99	1.7	1.05	1.44	0.75	1.18	1.09	1.28	1.12	1.57	1.39	1.14	1.13	0.97
1-methyladenosine	Nucleotide	Purine metabolism, adenine containing	LC/MS Pos	1356	282.1	15763-06-1;	5460178	C02494	HMDB03331	0.29	0.37	0.29	0.56	0.29	0.29	0.29	1.66	1.63	3.83	0.95	0.66	0.29	0.69	0.64	1.96	1.94	1.67	1.74	2.04	1	1.24	0.78	1.21	0.72	1.29	1.23	1.06	1.11	1.4
1-methylguanosine	Nucleotide	Purine metabolism, guanine containing	LC/MS Pos	1850	298.1	2140-65-0;	96373		HMDB01563	0.41	0.41	0.41	0.41	0.41	6.8	2.78	0.41	0.41	3.22	0.91	1.17	0.68	1.48	0.41	0.41	0.41	2.16	1.62	1.54	1.35	0.73	1.05	1.14	0.97	1.39	1.73	0.74	1.68	1.96
N6-acetyllysine	Amino acid	Lysine metabolism	LC/MS Pos	1134	189.1	692-04-6;	699197892832	C02727	HMDB00206	1.87	1.17	1.77	0.76	0.99	7.5	7.92	8.31	8.27	9.17	0.93	0.8	0.66	1.19	0.75	6.53	5.8	2.44	3.47	4.05	1.72	2.16	1.01	1.2	1.6	0.93	0.99	0.72	0.83	0.94
N6-carbamoylthreonyladenosine	Nucleotide	Purine metabolism, guanine containing	LC/MS Pos	2656	413	24719-82-2;				0.35	0.35	0.35	0.35	0.35	0.35	0.35	0.35	0.35	0.35	0.35	0.35	0.35	0.35	0.35	0.35	0.35	0.35	0.35	0.35	0.57	0.75	0.61	1.1	0.74	2.22	2.39	1.7	1.53	1.87
N6-methyladenosine	Nucleotide	Purine metabolism, adenine containing	LC/MS Pos	1985	282.1	1867-73-8;	102175		HMDB04044	0.52	0.52	0.52	0.52	0.52	0.52	0.52	0.52	0.52	0.52	0.52	0.52	0.52	0.52	0.52	0.52	0.52	0.52	0.52	0.52	1	1.11	1.11	1.8	0.91	0.52	0.52	0.8	0.67	1.05
nicotinamide	Cofactors and vitamins	Nicotinate and nicotinamide metabolism	LC/MS Pos	1267	123.1	98-92-0;	936	C00153	HMDB01406	1.23	1.65	1.57	1.52	1.41	1.95	1.72	1.92	1.98	2.1	0.79	1	1.01	1.1	1.33	0.56	0.38	0.58	0.36	0.54	0.69	0.59	0.46	0.88	0.35	1.19	0.92	0.89	1	1
NAD+	Cofactors and vitamins	Nicotinate and nicotinamide metabolism	LC/MS Pos	1370	664	53-84-9;	1.08977e+18	C00003	HMDB00902	0.05	0.07	0.05	0.07	0.05	0.66	1.38	1.5	0.58	0.7	0.96	1.04	0.89	1.04	0.84	1.21	0.73	1.66	0.69	0.96	0.53	1.35	1.59	1.75	1.57	1.77	1.48	2.37	1.25	1.86
NADP+	Cofactors and vitamins	Nicotinate and nicotinamide metabolism	LC/MS Pos	1330	743.9	53-59-8 ;1184-16-3;	5885	C00005	HMDB00217	0.09	0.08	0.08	0.16	0.18	0.08	0.9	0.67	0.56	0.08	1.06	1.4	1.48	1.48	1.71	0.4	0.79	0.66	0.42	0.53	0.71	0.86	1.17	0.96	1.04	1.04	1.42	1.23	0.93	1.07
NADH	Cofactors and vitamins	Nicotinate and nicotinamide metabolism	LC/MS Neg	1554	664.1	58-68-4 ;606-68-8;	439153	C00004	HMDB01487	0.16	0.13	0.14	0.13	0.27	0.13	0.13	0.13	0.13	0.41	1.4	0.79	0.78	1.21	1	0.13	0.31	0.7	0.24	0.13	0.58	0.85	2.58	1.4	2.76	1.4	2.36	1.54	1.35	1.18
nicotinamide ribonucleotide (NMN)	Cofactors and vitamins	Nicotinate and nicotinamide metabolism	LC/MS Pos	886	335.1	1094-61-7;	14180	C00455	HMDB00229	0.1	0.1	0.1	0.1	0.1	2.08	1.16	1.03	2.46	1.78	0.1	0.1	0.1	0.1	0.1	0.56	1.11	1.34	0.57	1.21	0.47	0.66	1.02	0.74	1.1	0.1	0.1	0.1	0.1	0.1
nicotinamide riboside*	Cofactors and vitamins	Nicotinate and nicotinamide metabolism	LC/MS Pos	955	255.1	1341-23-7;				0.09	0.09	0.09	0.09	0.09	0.09	0.09	0.09	0.09	0.09	1	0.09	0.14	0.57	0.15	17.26	20.95	4.3	21.45	10.44	12.14	12.56	4.71	3.21	6.03	0.33	0.41	0.35	0.42	0.31
nonadecanoate (19:0)	Lipid	Long chain fatty acid	LC/MS Neg	6073	297.3	646-30-0;	12591	C16535	HMDB00772	1.24	0.67	1.44	1.13	0.46	1.99	2.17	1.75	2.42	2.08	1	1.19	0.64	1.1	0.76	2.69	1	2.06	2.08	1.39	1.38	1.01	0.54	0.97	0.57	0.81	0.66	0.58	0.94	0.89
norophthalmate*	Amino acid	Glutathione metabolism	LC/MS Pos	989	276.1	1116-21-8;	5489007		HMDB05766	0.12	0.12	0.12	0.12	0.12	0.12	0.12	0.12	0.12	0.12	0.12	0.12	0.12	0.12	0.12	0.76	0.7	0.4	0.46	0.58	0.12	0.25	0.12	0.12	0.21	0.12	0.12	0.12	0.12	0.12
oleate (18:1n9)	Lipid	Long chain fatty acid	GC/MS	1984.4	339.2	112-80-1;	445639	C00712	HMDB00207	0.72	0.93	0.75	1.09	0.8	1.28	0.97	1.07	1.13	1.3	1.44	0.93	1	1.7	0.92	1.45	1.23	1.82	1	1.63	1.05	1.16	0.86	0.92	0.93	0.86	0.84	1.03	0.89	1.02
oleoylcarnitine (C18)	Lipid	Carnitine metabolism	LC/MS Pos	5202	426.4				HMDB05065	0.16	0.16	0.16	0.16	0.16	0.16	0.92	0.89	1.05	0.72	0.47	3.31	1.83	0.43	2.54	0.16	0.16	0.16	0.16	0.16	0.41	0.34	1.46	1.3	1.02	2.13	1.4	2.01	1.07	1.55
ophthalmate	Amino acid	Glutathione metabolism	LC/MS Pos	1457	290.1	495-27-2;	9817431		HMDB05765	0.23	0.23	0.23	0.23	0.23	0.23	0.23	0.23	0.23	0.23	0.23	0.23	0.23	0.23	0.23	0.23	0.23	0.23	0.23	0.23	0.23	0.23	0.23	0.23	0.23	0.39	0.44	0.35	0.23	0.31
ornithine	Amino acid	Urea cycle; arginine-, proline-, metabolism	GC/MS	1763.8	141.9	3184-13-2;	6262	C00077	HMDB03374	0.46	0.51	0.37	0.49	0.49	2.56	2.33	1.75	1.95	1.95	0.86	0.87	0.82	0.77	0.62	1.52	1.64	1.9	0.97	1.31	0.58	0.61	0.51	0.57	0.45	1.77	0.84	0.77	0.8	0.73
orotate	Nucleotide	Pyrimidine metabolism, orotate containing	GC/MS	1709.6	254.1	50887-69-9;	967	C00295	HMDB00226	0.51	0.27	0.51	0.27	0.27	0.27	1.33	1.11	1.99	0.5	0.52	1	1.21	0.99	1.35	0.27	0.27	0.76	0.96	0.69	5.54	1.98	6.04	5.52	5.16	0.27	8.68	4.04	1.66	0.35
palmitate (16:0)	Lipid	Long chain fatty acid	LC/MS Neg	5619	255.3	57-10-3;	985	C00249	HMDB00220	1.25	1.09	1.27	0.77	0.69	1.88	1.43	1.47	1.63	1.59	1	0.63	0.42	1.09	0.55	2.57	1.65	1.77	1.88	1.65	1.13	1.3	0.7	1	0.73	0.51	0.7	0.5	0.7	0.52
palmitoleate (16:1n7)	Lipid	Long chain fatty acid	LC/MS Neg	5477	253.3	373-49-9;	445638	C08362	HMDB03229	1.54	0.95	1.16	0.56	0.6	1.8	1.09	0.99	1.07	1.38	0.92	0.2	0.26	1.01	0.25	3.75	1.52	1.93	1.91	1.71	1.43	1.79	0.68	1.01	0.77	0.23	0.48	0.25	0.51	0.34
palmitoyl sphingomyelin	Lipid	Sphingolipid	GC/MS	2524	311.3		9939941			1.11	1.66	1.14	2.11	1.32	1.12	0.81	1.12	1.01	1.2	1.3	1.71	1.02	1.74	1.19	1.65	1.29	1.71	1.15	1.63	0.81	1.19	0.63	0.92	0.72	1.28	0.6	0.81	0.63	0.8
palmitoylcarnitine (C16)	Lipid	Carnitine metabolism	LC/MS Pos	5179	400.4	6865-14-1;	461			0.3	0.55	0.54	0.67	0.51	0.59	0.28	0.6	1.26	1.51	0.29	1.04	0.78	0.51	0.8	0.31	0.62	0.52	0.23	0.35	1.06	1.11	3.16	4.15	3.61	2.31	1.46	2.18	1	2.14
pantothenate (Vitamin B5)	Cofactors and vitamins	Pantothenate and CoA metabolism	LC/MS Pos	2218	220.1	137-08-6;	6613	C00864	HMDB00210	0.77	0.91	1.02	0.89	1.06	0.57	0.43	0.56	0.51	0.64	0.9	0.79	0.91	0.69	1.04	2.75	2.93	3.24	3.2	2.65	1.33	0.98	1.56	1.77	1.39	4.12	5.29	3.89	4.49	5.09
pelargonate (9:0)	Lipid	Medium chain fatty acid	LC/MS Neg	4847	157.2	112-05-0;	5461016	C01601	HMDB00847	0.84	0.76	0.93	0.81	0.84	1.62	1.6	2.59	1.51	1.83	0.81	0.87	0.94	0.71	0.9	1.83	1.56	1.87	1.03	1.26	0.94	1.04	0.76	0.76	0.81	0.67	1.33	1.23	1	1
penicillin G	Xenobiotics	Drug	LC/MS Neg	3848	333.2	69-57-8;	2349	C05551		0.59	0.45	0.42	0.51	0.43	1.39	1.17	1.33	1.26	1.57	1.11	1.14	1.26	1.32	1.15	1.49	1.24	1.52	1.17	1.07	1.13	1.43	1.06	1.02	0.76	1.2	0.92	1.02	1.21	0.85
pentadecanoate (15:0)	Lipid	Long chain fatty acid	LC/MS Neg	5522	241.3	1002-84-2;	13849	C16537	HMDB00826	1.07	1.03	1.34	0.74	0.72	2.66	1.9	2.05	1.84	1.98	1.03	0.8	0.61	0.99	0.62	2.89	1.61	2.37	1.86	1.6	1.19	1.15	0.65	0.84	0.73	0.72	1.15	0.7	0.84	0.78
phenol red	Xenobiotics	Chemical	LC/MS Neg	3650	353.1	143-74-8;	4766	C12600		0.84	0.66	0.58	0.95	0.7	0.97	0.79	0.84	0.95	1.15	1.41	1.34	1.43	1.7	1.4	1.49	1.32	1.58	1.36	1.33	1.59	2.1	1.32	1.43	1.02	1.18	0.98	1.08	1.35	0.95
phenylacetylglycine	Amino acid	Phenylalanine & tyrosine metabolism	LC/MS Neg	2377	192.1	500-98-1;	68144	C05598	HMDB00821	0.5	0.47	0.65	0.41	0.59	1.35	1.74	1.08	1.21	1.26	0.89	0.99	0.82	1.16	0.98	1.13	0.78	1.69	0.96	0.87	0.83	0.62	1.01	1.09	0.84	2.39	2.12	1.92	2.12	2.15
phenylalanine	Amino acid	Phenylalanine & tyrosine metabolism	LC/MS Pos	2056	166.1	63-91-2;	69256656140	C00079	HMDB00159	1.34	1.01	1.05	0.85	0.86	4.72	4.12	4.38	4.34	4.67	1.22	0.98	0.96	1.1	1.02	3.3	2.97	2.34	2.64	2.61	1.23	1.41	0.85	0.93	0.9	0.81	0.84	0.72	0.97	0.75
phenylalanylisoleucine	Peptide	Dipeptide	LC/MS Neg	4129	277.3	22951-94-6;				0.61	0.61	0.61	0.61	0.61	2.2	0.85	0.61	1	1.06	0.61	0.61	0.61	0.61	0.61	0.61	0.61	0.61	0.61	0.61	0.61	0.61	0.61	0.61	0.61	0.61	0.61	0.61	0.61	0.61
phenylalanylleucine*	Peptide	Dipeptide	LC/MS Pos	3273	279.2	3303-55-7;	4078229			0.42	0.42	0.42	0.42	0.42	5.72	1.55	1.31	1.43	2.27	0.42	0.42	0.42	0.42	0.42	0.42	0.69	0.54	0.45	0.6	0.42	0.42	0.42	0.42	0.42	0.42	0.42	0.42	0.42	0.42
phenylalanylphenylalanine	Peptide	Dipeptide	LC/MS Neg	4279	311.3	2577-40-4;	69930906993089			0.5	0.5	0.5	0.5	0.5	2.09	1	0.5	0.8	1.05	0.5	0.5	0.5	0.5	0.5	0.5	0.5	0.5	0.5	0.5	0.5	0.5	0.5	0.5	0.5	0.5	0.5	0.5	0.5	0.5
phenylalanylserine	Peptide	Dipeptide	LC/MS Pos	1808	253.1	16053-39-7;	9859812			1	1.1	0.55	0.59	0.64	87.93	35.84	47.97	34.28	72.23	1.55	0.76	1	1.28	0.64	8.34	10.07	15.63	3.61	8.82	0.96	2.06	0.5	0.72	1.06	0.75	1.07	0.87	0.46	0.5
phosphate	Energy	Oxidative phosphorylation	GC/MS	1307.7	298.9	7664-38-2 ;	1061	C00009	HMDB01429	0.88	1.11	0.95	1.11	0.83	1.9	1.37	1.54	1.76	1.86	0.73	0.68	0.62	0.77	0.71	1.56	1.51	1.9	1.38	1.48	1.02	1.19	0.84	0.97	0.84	1.42	0.98	0.99	0.93	1
phosphoenolpyruvate (PEP)	Carbohydrate	Glycolysis, gluconeogenesis, pyruvate metabolism	GC/MS	1595.4	369	10526-80-4;	1005	C00074	HMDB00263	0.22	0.16	0.38	0.12	0.17	6.67	16.68	15.2	34.67	11.74	54.24	8.7	7.41	21.45	6.14	26.56	38.47	16.62	47.67	19.88	25.5	24.79	25.48	2.36	27.67	0.09	1.46	0.19	0.34	0.07
phosphoethanolamine (PE)	Lipid	Glycerolipid metabolism	GC/MS	1577.3	299.1	1071-23-4;	52323241015	C00346	HMDB00224	0.55	0.47	0.87	0.77	0.68	3.6	3.67	4.63	6.41	4.7	0.93	0.72	0.67	0.89	1.39	4.58	2.8	2.52	4.55	1.81	1.03	1.27	0.88	0.83	0.68	0.42	2.14	1.26	2.01	3.21
phosphopantetheine	Cofactors and vitamins	Pantothenate and CoA metabolism	LC/MS Neg	1624	357.2	NA;	115254	C01134	HMDB01416	1.31	0.73	0.87	0.75	0.44	2.06	0.29	0.67	0.44	1.38	1.13	0.2	0.08	1.16	0.11	6	2.25	2.46	2.48	4.74	2.53	4.85	1.73	3.64	1.87	0.27	0.09	0.31	0.16	0.3
pro-pro-pro	Peptide	Polypeptide	LC/MS Pos	1720.1	310.2	19285-44-0;	4475718			0.86	0.67	0.88	0.61	0.67	5.33	3.11	3.53	2.4	4.75	0.79	0.68	0.63	0.71	0.76	2.67	2.44	1.91	2.4	2.31	1	0.81	0.83	0.92	0.81	0.84	0.9	0.86	1.13	1.14
proline	Amino acid	Urea cycle; arginine-, proline-, metabolism	LC/MS Pos	796	116.1	147-85-3;	1457426971047	C00148	HMDB00162	0.55	0.49	0.56	0.45	0.54	1.49	1.36	1.42	1.31	1.46	0.63	0.66	0.63	0.7	0.73	1.92	1.54	1.29	1.42	1.42	0.6	0.66	0.95	0.88	0.71	1.12	1.17	1.07	1.06	1.22
prolylalanine	Peptide	Dipeptide	LC/MS Pos	925	187.1	6422-36-2;	418041			1.4	1.44	1.13	0.52	0.66	13.11	9.83	11.55	9.36	13.36	0.83	0.54	0.36	0.32	0.42	3.17	2.48	3.16	2.37	3.44	1.29	1.39	0.65	1.03	1.11	0.84	0.82	0.98	1.02	1.26
prolylglutamine	Peptide	Dipeptide	LC/MS Pos	823.5	244.2					0.96	0.96	0.96	0.96	0.96	1.23	1	0.96	1	1.15	0.96	0.96	0.96	0.96	0.96	0.96	0.96	0.96	0.96	0.96	0.96	0.96	0.96	0.96	0.96	0.96	0.96	0.96	0.96	0.96
prolylglycine	Peptide	Dipeptide	LC/MS Pos	875	173.1	2578-57-6;	74080766426709			1.12	0.97	0.85	0.7	0.78	4.38	3.88	5.03	5.32	5.38	0.35	0.34	0.37	0.43	0.38	1.92	1.45	1.85	1.79	2.03	1.29	0.94	0.48	0.55	0.86	0.71	0.77	0.83	1.14	0.83
prolylleucine	Peptide	Dipeptide	LC/MS Neg	2985	227.2	52899-07-7;	4441097082009			0.75	0.75	0.75	0.75	0.75	1.02	0.76	0.75	1	1	0.75	0.75	0.75	0.75	0.75	0.75	0.75	0.75	0.75	0.75	0.75	0.75	0.75	0.75	0.75	0.75	0.75	0.75	0.75	0.75
prolylserine	Peptide	Dipeptide	LC/MS Neg	842	201.2	71835-80-8;	74082577408258			0.97	0.97	0.97	0.97	0.97	1.12	1	0.97	0.98	1.2	0.97	0.97	0.97	0.97	0.97	0.97	0.97	0.97	0.97	0.97	0.97	0.97	0.97	0.97	0.97	0.97	0.97	0.97	0.97	0.97
propionylcarnitine (C3)	Lipid	Fatty acid metabolism (also BCAA metabolism)	LC/MS Pos	1589	218.2	17298-37-2 ;	107738	C03017	HMDB00824	0.47	0.7	0.61	0.42	0.72	3.56	2.19	2.62	1.81	2.83	0.85	0.92	1.22	1.05	0.97	1.25	1.2	1.07	1.04	1.39	0.9	1.21	1.74	1.56	1.15	0.87	1.19	0.94	0.87	1.13
prostaglandin D2	Lipid	Eicosanoid	LC/MS Neg	4657	351.2	41598-07-6;	448457	C00696	HMDB01403	0.2	0.2	0.2	0.2	0.2	0.2	0.2	0.2	0.2	0.2	0.2	0.2	0.2	0.2	0.2	0.2	0.2	0.2	0.2	0.2	0.2	0.2	0.2	0.2	0.2	0.2	0.2	0.2	0.2	0.2
prostaglandin E2	Lipid	Eicosanoid	LC/MS Neg	4562	351.3	363-24-6;	5280360	C00584	HMDB01220	0.34	0.12	0.12	0.3	0.12	0.92	2.09	2.49	1.26	1.5	0.12	0.12	0.12	0.12	0.12	0.98	0.63	1.29	1	1.26	1.47	1.89	0.69	0.68	0.93	0.12	0.12	0.12	0.12	0.12
pseudouridine	Nucleotide	Pyrimidine metabolism, uracil containing	LC/MS Neg	1104	243.1	1445-07-4;		C02067	HMDB00767	1.6	1.48	2.77	1.11	1.08	0.38	1.32	1.07	1.19	0.81	1.04	0.82	0.73	0.83	0.88	1.2	0.8	0.78	1.15	0.9	0.96	0.61	1.21	1.58	0.73	1.05	1.12	1.12	1.84	2.02
putrescine	Amino acid	Polyamine metabolism	GC/MS	1705.8	174	110-60-1;		C00134	HMDB01414	0.08	0.22	0.1	0.18	0.27	0.45	0.41	0.35	0.25	0.37	1.3	2.56	1.43	1.69	1.06	1.04	0.96	2.33	0.54	1.24	1.12	1.72	2.47	3.23	1.79	1.29	1.1	1.2	0.6	0.66
pyridoxal	Cofactors and vitamins	Pyridoxal metabolism	LC/MS Pos	1210	168.1	65-22-5;	1050	C00250	HMDB01545	0.77	0.72	0.7	0.57	0.6	1.05	1.31	1.57	1.74	1.49	1.03	0.76	0.55	1.27	0.86	0.55	0.55	0.55	0.55	0.55	0.55	0.55	0.55	0.55	0.55	0.55	0.55	0.55	0.55	0.55
pyrophosphate (PPi)	Energy	Oxidative phosphorylation	GC/MS	1642.3	451	1466-09-3;	644102	C00013	HMDB00250	0.64	2.72	0.37	0.81	1.24	1.44	3.87	0.77	1.69	0.65	0.81	0.97	1.18	1.17	1.26	1.02	2.41	3.64	0.81	2.61	0.72	0.74	0.95	0.92	0.98	2.67	2.01	2.5	0.89	0.53
pyruvate	Carbohydrate	Glycolysis, gluconeogenesis, pyruvate metabolism	GC/MS	1130.6	217	127-17-3;	107735	C00022	HMDB00243	0.53	0.31	0.19	0.31	0.18	0.62	0.73	1.29	0.64	1.04	1.21	4.1	3.08	1.61	3.36	1.76	1.01	1.86	0.76	1.28	0.47	1.46	0.6	1.14	0.7	1.06	1.41	4.16	1	0.98
ribitol	Carbohydrate	Nucleotide sugars, pentose metabolism	GC/MS	1692.4	217	488-81-3;		C00474	HMDB00508	1.22	1.75	2.05	2.76	2.81	0.58	1.41	1.05	1.51	1.06	1.35	1.24	1	1.54	0.92	0.64	0.71	0.65	0.74	0.71	0.99	0.81	0.99	1.03	0.83	0.94	1.54	1.1	1.21	1.35
riboflavin (Vitamin B2)	Cofactors and vitamins	Riboflavin metabolism	LC/MS Pos	3111	377.2	83-88-5;	493570	C00255	HMDB00244	0.39	0.39	0.59	0.39	0.42	0.39	0.39	0.39	0.39	0.39	1.2	0.86	1.01	0.96	1.22	1.78	1.55	0.39	2.03	1.07	2.15	1.55	1.43	1.2	1.57	0.39	0.54	0.39	0.65	0.39
ribose	Carbohydrate	Nucleotide sugars, pentose metabolism	GC/MS	1652	204	50-69-1;	5311110	C00121	HMDB00283	0.5	0.81	0.82	0.6	0.43	1.18	0.85	1.38	1.11	1.38	4.6	3.44	1.6	4.45	1.47	2.87	3.16	4.51	3.78	2.55	2.22	2.04	1.19	1.05	1.37	0.96	0.78	0.52	0.75	0.79
ribose 5-phosphate	Carbohydrate	Nucleotide sugars, pentose metabolism	GC/MS	1928.4	315.1	18265-46-8;108321-05-7;	447634	C00117	HMDB00618	1.04	1.01	0.75	0.49	0.67	0.82	0.56	1.55	0.88	0.56	4.58	4.8	3.14	4.43	3.31	1.66	1.7	3.16	1.46	1.06	1.22	1.58	0.99	1.25	1.49	1.38	1.83	1.13	0.79	0.75
ribulose	Carbohydrate	Nucleotide sugars, pentose metabolism	GC/MS	1662	306.1	488-84-6;	79021	C00309	HMDB00621,HMDB03371	0.58	1.49	0.85	0.91	0.47	1.05	0.78	1.08	0.96	1.45	8.29	8.09	2.83	16.55	2.33	2.13	2.42	5.07	3.01	3.43	1.69	1.75	1	0.83	1.63	0.3	0.6	1.04	0.65	0.64
S-adenosylhomocysteine (SAH)	Amino acid	Cysteine, methionine, SAM, taurine metabolism	LC/MS Neg	1821	383.1	979-92-0;		C00021	HMDB00939	1.05	2.03	1.29	1.83	1.23	1.62	1.44	1.96	1.31	1.52	0.98	1.49	0.96	1.52	0.92	1.01	0.71	1.29	0.58	1.02	1.08	1.52	0.89	1.73	0.95	0.9	0.69	1.12	0.96	1.44
S-lactoylglutathione	Amino acid	Glutathione metabolism	LC/MS Neg	1271	378.2	54398-03-7;	1083	C03451	HMDB01066	0.22	0.22	0.22	0.22	0.22	0.22	0.22	0.22	0.22	0.22	0.22	0.22	0.47	0.22	0.92	2.19	1.55	5.22	1.63	2.09	0.22	0.22	0.22	0.22	0.85	25.29	17.63	0.95	0.7	0.46
S-methylcysteine	Amino acid	Cysteine, methionine, SAM, taurine metabolism	GC/MS	1447.8	162.1	1187-84-4;	705817424417		HMDB02108	1.33	2.08	1.6	2.01	2.31	2.47	3.18	3.6	4.12	3.99	0.82	0.8	0.53	0.82	0.71	2.28	1.8	1.68	1.59	1.63	1.37	1.74	1.15	1.42	1.13	1.26	0.66	0.4	0.64	0.88
S-methylglutathione	Amino acid	Glutathione metabolism	LC/MS Pos	1610	322.1	2922-56-7;	3605667	C11347		0.38	0.38	0.38	0.38	0.38	18.9	6.7	7.09	0.38	9.78	0.38	0.38	0.38	0.38	0.38	0.38	0.38	0.38	0.38	0.38	0.38	0.38	0.38	0.38	0.38	1.17	0.81	0.97	0.43	1.13
scyllo-inositol	Lipid	Inositol metabolism	GC/MS	1893.8	318.2	488-59-5;		C06153	HMDB06088	0.11	0.44	0.18	0.31	0.33	0.31	0.33	0.37	0.1	0.29	0.67	0.97	0.77	1.5	0.84	0.97	0.63	0.96	0.5	0.89	1.12	1.39	1.8	2.5	1.22	5.38	2.29	3.07	2.43	3.2
sedoheptulose-7-phosphate	Carbohydrate	Nucleotide sugars, pentose metabolism	GC/MS	2070	691.35	2646-35-7;	616	C05382	HMDB01068	0.15	0.15	0.29	0.21	0.15	0.59	0.15	0.15	0.59	0.15	2.07	0.81	0.75	3.71	0.63	0.84	1.29	2.39	1	1.38	2.31	2.16	1.3	12.37	1.89	0.6	1.42	2.87	5.97	5.58
serine	Amino acid	Glycine, serine and threonine metabolism	GC/MS	1389.1	204	56-45-1;	59516857581	C00065	HMDB03406	1.24	0.81	1.04	0.96	0.69	3.98	4.34	4.51	5.33	4.89	1.19	0.96	0.78	0.98	0.95	3.16	2.61	1.78	2.96	2.28	1.05	1.08	0.61	0.66	0.65	1.12	0.57	0.49	0.75	0.57
serylleucine	Peptide	Dipeptide	LC/MS Pos	2106	219.2	6665-16-3;				1.22	1.01	0.89	0.89	1.09	45.4	6.51	6.99	6.88	11.49	1.24	0.81	0.78	1.23	1.35	3.06	5.31	6.61	2.16	3.34	0.83	0.99	1.11	0.9	0.89	1.08	1.33	1.05	0.85	1.17
serylphenyalanine	Peptide	Dipeptide	LC/MS Pos	2348	253.2					0.3	0.77	0.3	0.51	0.3	13.02	2.33	3.37	2.22	6.07	0.3	0.3	0.58	0.3	0.3	1.71	1.75	3.22	1.24	2.21	0.96	1.17	0.3	0.59	0.3	0.3	0.3	0.62	0.54	0.3
sorbitol	Carbohydrate	Fructose, mannose, galactose, starch, and sucrose metabolism	GC/MS	1843	319.1	6706-59-8;	107428	C00794	HMDB00247	0.45	0.93	1.01	1.44	1.37	0.89	1.65	1.96	1.58	1.67	1.16	0.82	1.07	0.99	0.57	0.98	1.33	1.13	1.14	0.81	1.17	1.13	0.82	0.58	0.8	1.19	0.95	0.97	1.3	0.74
spermidine	Amino acid	Polyamine metabolism	GC/MS	1998.9	144	124-20-9;	1102	C00315	HMDB01257	0.52	0.67	0.6	0.78	0.63	1.44	1.58	1.22	0.98	1.18	1.73	2.07	1.22	2.05	0.94	1.32	0.84	1.59	0.59	1.38	0.58	0.93	1	0.63	1	1.68	1.08	1.12	0.56	0.36
spermine	Amino acid	Polyamine metabolism	LC/MS Pos	506	203.2	71-44-3;	1103	C00750	HMDB01256	0.37	0.37	0.37	0.37	0.37	0.37	0.37	0.37	0.37	0.37	0.37	0.37	0.37	0.37	0.37	0.37	0.37	0.37	0.37	0.37	0.37	0.37	0.37	0.37	0.37	0.37	0.37	0.37	0.37	0.37
sphinganine	Lipid	Sphingolipid	LC/MS Pos	5175	302.3	3102-56-5;	3126	C00836	HMDB00269	0.8	1.34	0.67	0.75	0.49	0.4	0.71	1.16	0.75	0.63	1.08	2.76	1.5	1.6	1.78	0.4	0.68	0.69	0.77	0.55	0.78	0.83	0.77	0.94	1.18	1.87	1.44	1.48	1.97	2.2
sphingosine	Lipid	Sphingolipid	LC/MS Pos	5197	300.2	123-78-4;	5353955	C00319	HMDB00252	1.15	2.38	1.03	2.09	1.2	1.44	0.68	1.38	1.43	1.16	1.97	4.43	1.66	4.35	1.85	0.33	0.94	2.11	1	0.97	0.8	1.33	0.84	1.17	1.44	0.98	0.47	0.51	0.33	0.62
stearate (18:0)	Lipid	Long chain fatty acid	LC/MS Neg	5886	283.4	57-11-4;	5281	C01530	HMDB00827	1.28	1.07	1.42	0.82	0.61	2.57	1.95	2.01	2.26	1.89	1.26	0.96	0.69	1.18	0.9	2.82	1.89	2.1	2.47	2.05	1.35	1.21	0.66	0.98	0.69	0.85	0.89	0.79	1.02	0.89
sphingomyelin	Lipid	Sphingolipid	GC/MS	2645	311.3	85187-10-6;85187-10-6 ;	6453725	C00550	HMDB01348	1.61	1.89	2.07	2.5	2.15	1.07	1.24	1.17	1.71	1.38	2.24	1.83	2.24	1.9	2.79	2.53	2.99	2.58	2.46	2.75	0.88	0.86	0.62	0.59	0.73	0.93	1.54	1.34	1.52	1.63
stearoylcarnitine (C18)	Lipid	Carnitine metabolism	LC/MS Pos	5300	428.4	18822-91-8;			HMDB00848	0.43	0.89	0.53	0.5	0.82	1.37	0.59	0.31	1.17	0.31	0.31	2.39	1.41	0.82	2.67	0.79	0.75	0.83	0.83	0.54	1.15	0.76	2.95	2.17	3.14	1.44	1.05	1.03	1.09	1.12
streptomycin	Xenobiotics	Drug	LC/MS Pos	543.3	300.8	3810-74-0;	5999			0.55	0.55	0.55	0.55	0.55	0.55	0.55	0.55	0.55	0.55	0.55	0.55	0.55	0.55	0.55	0.55	0.55	0.55	0.55	0.55	0.55	0.55	0.55	0.55	0.55	0.55	0.55	0.55	0.55	0.55
succinate	Energy	Krebs cycle	LC/MS Neg	618	117.1	110-15-6;	1110	C00042	HMDB00254	0.1	0.46	0.22	0.48	0.27	0.71	0.5	0.61	0.46	0.49	1.04	1.87	1.65	1.25	1.97	1.18	0.57	1.33	0.74	1.02	0.39	0.6	0.98	2.08	0.8	1.9	1.38	2.36	1.13	1.65
succinylcarnitine (C4)	Energy	Krebs cycle	LC/MS Pos	1401	262.1					0.63	1.01	0.57	0.47	1.06	0.47	0.47	0.47	0.47	0.47	5.21	5.68	5.49	5.72	5.95	2.21	1.39	1.79	2.04	1.91	0.51	0.47	0.99	1.05	0.77	0.75	0.61	0.65	0.47	0.47
taurine	Amino acid	Cysteine, methionine, SAM, taurine metabolism	GC/MS	1616.4	254.1	107-35-7;	11234068592	C00245	HMDB00251	0.21	0.61	0.49	0.35	0.45	0.42	0.71	0.54	0.28	0.47	0.8	1.21	0.99	1.01	0.79	0.47	0.28	1.27	0.21	0.75	0.77	1.09	1.91	2.97	1.21	4.73	1.71	1.74	1	1.5
thiamin (Vitamin B1)	Cofactors and vitamins	Thiamine metabolism	LC/MS Pos	740	265.1	59-43-8;				0.42	0.42	0.42	0.42	0.42	0.42	0.42	0.42	0.42	0.42	1.05	1.48	1.21	1.43	1.2	1.09	0.86	1.27	0.42	1.14	0.68	0.97	1	1.2	0.96	1.1	1.06	1.32	0.92	1.29
threonine	Amino acid	Glycine, serine and threonine metabolism	LC/MS Pos	713	120.1	72-19-5;	69710196288	C00188	HMDB00167	1.53	1.32	1.25	1.04	0.93	6.08	5.01	6.14	6.09	6.78	1	0.92	0.76	1.1	0.91	4.6	3.14	2.71	3.16	3.03	1.14	1.4	0.59	0.83	0.77	0.73	0.81	0.69	0.88	0.76
threonylleucine	Peptide	Dipeptide	LC/MS Pos	2204	233.2	50299-12-2;	4420322			0.15	0.15	0.15	0.15	0.15	12.41	2.52	3.27	3.23	5.04	0.31	0.68	0.66	0.49	1	1.96	1.5	1.61	0.63	1.06	0.15	0.15	0.38	0.32	0.15	0.93	1.49	0.15	0.15	0.15
thymidine	Nucleotide	Pyrimidine metabolism, thymine containing	LC/MS Neg	1935	284.8	50-89-5;	5789	C00214	HMDB00273	0.11	0.22	0.19	0.11	0.18	0.56	0.11	0.28	0.5	0.7	0.41	0.11	0.11	0.61	0.11	1.32	1.02	1.45	0.92	1.21	1	0.84	0.96	1.96	1.03	0.11	0.11	0.11	0.11	0.11
TMP	Nucleotide	Pyrimidine metabolism, thymine containing	LC/MS Neg	924	321.1	33430-62-5;		C00364	HMDB01227	1.55	1.03	1.87	1.28	1.82	0.29	0.29	0.29	0.29	0.29	0.29	0.33	0.47	0.29	0.38	0.29	0.29	0.29	0.29	0.29	0.29	0.29	0.29	0.29	0.29	0.29	0.29	0.29	0.29	0.29
thymine	Nucleotide	Pyrimidine metabolism, thymine containing	GC/MS	1429.1	255	65-71-4;	1135	C00178	HMDB00262	0.71	1.27	0.88	0.89	0.24	0.13	0.13	0.59	1.46	0.7	1.08	0.56	0.13	1.36	0.49	2.16	1.77	2.62	2.44	2.03	1.28	1	1.22	1.36	0.78	2.02	0.13	0.24	0.13	0.13
hydroxyproline	Amino acid	Urea cycle; arginine-, proline-, metabolism	GC/MS	1537	140	51-35-4;	58106971053	C01157	HMDB00725	0.12	0.23	0.15	0.3	0.3	0.27	0.24	0.37	0.19	0.37	0.36	0.59	0.36	0.49	0.38	0.72	0.4	0.81	0.36	0.58	0.69	1.16	1.55	2.01	0.88	3.78	1.34	1.45	1.07	2.03
tryptophan	Amino acid	Tryptophan metabolism	LC/MS Pos	2445	205.1	73-22-3;	69235166305	C00078	HMDB00929	0.89	0.76	0.78	0.62	0.73	4.78	3.68	3.98	4.04	4.9	0.81	0.72	0.62	0.86	0.73	2.71	2.29	2	2.34	2.28	0.4	0.36	0.09	0.1	0.15	0.95	1	0.82	1.06	0.92
tryptophylasparagine	Peptide	Dipeptide	LC/MS Pos	1963	319.2	175027-11-9;				0.29	0.29	0.29	0.29	0.29	2.36	1.43	1.49	1.56	2.43	0.29	0.29	0.29	0.29	0.29	0.42	0.57	0.53	0.29	0.39	0.29	0.29	0.29	0.29	0.29	0.29	0.29	0.29	0.29	0.29
tryptophylleucine	Peptide	Dipeptide	LC/MS Pos	3369	318.2	13123-35-8;	323786			0.13	0.13	0.13	0.13	0.13	2.78	1	1.6	1	2.43	0.13	0.13	0.13	0.13	0.13	0.13	0.14	0.2	0.13	0.13	0.13	0.13	0.13	0.13	0.13	0.13	0.13	0.13	0.13	0.13
tyrosine	Amino acid	Phenylalanine & tyrosine metabolism	LC/MS Pos	1516	182.1	60-18-4;	60576942100	C00082	HMDB00158	1.12	0.97	0.84	0.81	0.84	4.17	4.02	4.46	3.77	4.9	1.02	0.94	0.87	1.05	0.92	3.19	2.58	2.08	2.73	2.54	1.09	1.35	0.84	0.93	0.89	0.85	0.86	0.75	0.94	0.84
tyrosylalanine	Peptide	Dipeptide	LC/MS Pos	1589.5	253.2	730-08-5;	54964557020632			1	0.16	0.16	0.26	0.31	21.13	30.38	12.17	27.55	17.7	0.78	0.16	0.45	0.31	0.54	2.62	5.45	2.03	2.52	1.72	0.48	0.32	0.16	0.16	0.83	0.16	0.16	0.16	0.16	0.16
tyrosylleucine	Peptide	Dipeptide	LC/MS Pos	2656	295.2	17355-10-1;	870717009561			0.14	0.14	0.14	0.14	0.14	3.63	1.83	1.65	1.8	2.54	0.14	0.14	0.14	0.14	0.14	0.2	0.35	0.33	0.14	0.2	0.14	0.14	0.14	0.14	0.14	0.14	0.14	0.14	0.14	0.14
tyrosyllysine	Peptide	Dipeptide	LC/MS Neg	1709.7	308.2	54925-88-1;				0.6	0.6	0.6	0.6	0.6	1.3	1	0.6	0.74	1.02	0.6	0.6	0.6	0.6	0.6	0.6	0.6	0.6	0.6	0.6	0.6	0.6	0.6	0.6	0.6	0.6	0.6	0.6	0.6	0.6
tyrosyltyrosine	Peptide	Dipeptide	LC/MS Pos	2177	345.2	1050-28-8;	5057430			0.73	0.73	0.73	0.73	0.73	1.53	0.73	0.79	1.03	1	0.73	0.73	0.73	0.73	0.73	0.73	0.73	0.73	0.73	0.73	0.73	0.73	0.73	0.73	0.73	0.73	0.73	0.73	0.73	0.73
UDP-galactose	Carbohydrate	Nucleotide sugars	GC/MS	1973	243.1	2956-16-3;91183-98-1;	18068	C00052	HMDB000302	0.26	0.81	0.54	1.26	0.67	1.58	1.7	1.68	1.81	1.91	0.23	0.23	0.23	0.23	0.23	0.23	0.23	0.23	0.23	0.23	0.23	0.23	0.23	0.23	0.23	1	1.62	1.22	1.5	1.57
UDP-glucose	Carbohydrate	Nucleotide sugars, pentose metabolism	GC/MS	1986	243.1	117756-22-6;	8629	C00029	HMDB00286	0.49	0.51	0.7	1.04	0.8	0.7	1.63	0.92	0.88	0.86	1.14	1.21	1.43	0.88	1.94	0.59	0.92	1	0.57	0.76	0.46	0.51	0.55	0.75	0.47	1.34	2.17	1.63	1.8	1.64
UDP-glucuronate	Carbohydrate	Nucleotide sugars, pentose metabolism	LC/MS Neg	594	579.1	28053-08-9;63700-19-6;	17473	C00167	HMDB00935	1.9	2.87	2.48	2.71	2.76	2.26	2.12	2.49	2.16	2.54	0.33	0.61	0.72	0.62	0.99	0.36	0.12	0.51	0.02	0.18	0.37	0.13	1.01	1.81	1.01	3.86	4.29	3.98	3.29	4.53
undecanoate (11:0)	Lipid	Medium chain fatty acid	LC/MS Neg	5207	185.2	334-48-5;	8180		HMDB00947	0.25	1.47	1.05	0.65	0.66	0.25	1.66	1.24	2.13	0.25	1.17	0.54	0.73	0.25	1.1	0.25	2.4	1.52	0.8	1.09	1.54	1.28	0.71	0.6	0.5	0.25	0.85	1.31	0.73	0.95
uracil	Nucleotide	Pyrimidine metabolism, uracil containing	GC/MS	1370.4	241	66-22-8;	1174	C00106	HMDB00300	0.45	0.65	0.7	0.6	0.25	0.25	0.31	0.51	0.6	0.57	1.13	0.26	0.06	1.11	0.07	3.58	1.59	1.38	1.94	2.85	2.17	3.36	1.82	3.52	1.65	2.91	0.19	0.42	0.21	0.47
uridine	Nucleotide	Pyrimidine metabolism, uracil containing	LC/MS Neg	1467	243.1	58-96-8;	6029	C00299	HMDB00296	0.55	0.76	0.85	0.4	0.46	3.21	1.92	2.5	3.11	3	0.73	0.48	0.28	1.43	0.38	1.36	1.56	3.04	1.13	1.52	0.93	0.61	1.32	1.67	1.31	2.35	2.14	1.34	1.77	2.43
uridine 5'-diphosphate (UDP)	Nucleotide	Pyrimidine metabolism, uracil containing	LC/MS Neg	606	403	21931-53-3;	6031	C00015	HMDB00295	0.92	0.36	1.29	0.92	0.74	0.2	1.54	1.08	0.56	0.25	0.2	0.2	0.2	0.2	0.2	0.2	0.2	0.2	0.2	0.2	0.2	0.2	0.2	0.2	0.2	0.2	3.34	7.62	11.88	8.04
uridine 5'-triphosphate (UTP)	Nucleotide	Pyrimidine metabolism, uracil containing	LC/MS Neg	639	483	19817-92-6;	6133	C00075	HMDB00285	0.07	0.07	0.07	0.07	0.07	0.49	1.6	1	0.17	0.79	0.07	2.92	1.18	0.08	3.27	0.07	0.07	0.07	0.07	0.07	0.07	0.07	0.07	0.07	0.07	11.79	8.56	15.59	5.26	11.13
uridine monophosphate (5' or 3')	Nucleotide	Pyrimidine metabolism, uracil containing	LC/MS Pos	1079	325					2.17	3.7	2.58	4.01	3.08	0.07	0.07	0.07	0.07	0.07	0.07	0.07	0.07	0.07	0.07	0.07	0.07	0.07	0.07	0.07	0.07	0.07	0.07	0.07	0.07	0.09	0.07	0.56	0.92	1.08
valine	Amino acid	Valine, leucine and isoleucine metabolism	LC/MS Pos	1040	118.1	72-18-4;	69710186287	C00183	HMDB00883	1.14	1.01	0.92	0.82	0.79	6.39	5.12	5.7	5.8	6.77	1.12	0.99	0.95	1.15	1.01	3.57	2.65	2.43	2.62	2.39	1.17	1.35	0.76	0.9	0.88	0.85	0.85	0.74	0.89	0.84
valylasparagine	Peptide	Dipeptide	LC/MS Neg	1334	230.2	66170-00-1;	70202007020201			0.4	0.4	0.4	0.4	0.4	5.83	1.12	0.88	1.36	1.92	0.4	0.4	0.4	0.4	0.4	0.6	0.85	1.35	0.4	0.5	0.4	0.4	0.4	0.4	0.4	0.4	0.4	0.4	0.4	0.4
valylaspartate	Peptide	Dipeptide	LC/MS Pos	1073.3	233.1	20556-16-5;	9964657			0.32	0.32	0.32	0.32	0.32	2.92	1.38	1.28	1.12	1.48	0.32	0.32	0.32	0.32	0.32	0.32	0.88	0.71	0.33	0.45	0.32	0.32	0.32	0.32	0.32	0.32	0.32	0.32	0.32	0.32
valylglycine	Peptide	Dipeptide	LC/MS Pos	1330	175.1	686-43-1;	136487			0.99	1.76	0.91	1.43	1.78	68.68	21.15	22.73	17.63	42.07	1.58	0.92	1.21	1.55	0.92	6.99	8.68	13.84	4.38	9.11	1.2	1.82	0.67	0.52	1.4	1.01	0.75	0.94	0.56	0.53
valylhistidine	Peptide	Dipeptide	LC/MS Neg	1629.1	253.2	13589-07-6;				0.21	0.21	0.21	0.21	0.21	4.04	1.32	1.24	1	2.1	0.21	0.21	0.21	0.21	0.21	0.21	0.44	0.61	0.21	0.26	0.21	0.21	0.21	0.21	0.21	0.21	0.21	0.21	0.21	0.21
valylisoleucine	Peptide	Dipeptide	LC/MS Pos	2365	231.2	20556-14-3;	52460125246013			0.68	0.68	0.68	0.68	0.68	2.49	0.68	0.81	1.09	1	0.68	0.68	0.68	0.68	0.68	0.68	0.68	0.68	0.68	0.68	0.68	0.68	0.68	0.68	0.68	0.68	0.68	0.68	0.68	0.68
valylleucine	Peptide	Dipeptide	LC/MS Pos	2503.3	231.2		352039			0.63	0.63	0.63	0.63	0.63	1.86	0.76	0.63	1	1	0.63	0.63	0.63	0.63	0.63	0.63	0.63	0.63	0.63	0.63	0.63	0.63	0.63	0.63	0.63	0.63	0.63	0.63	0.63	0.63
valylserine	Peptide	Dipeptide	LC/MS Neg	1332	203.2	15388-94-8;	139506			0.29	0.26	0.26	0.26	0.27	9.35	4.3	1.52	4.4	2.87	0.26	0.26	0.26	0.26	0.26	0.26	1.22	0.6	0.78	0.41	0.26	0.26	0.26	0.26	0.26	0.26	0.26	0.26	0.26	0.26
xanthine	Nucleotide	Purine metabolism, (hypo)xanthine/inosine containing	LC/MS Neg	992	151.1	69-89-6;	1188	C00385	HMDB00292	0.96	2.44	0.81	2.09	0.63	0.68	0.16	0.72	0.17	1.1	0.08	0.08	0.08	0.08	0.08	0.26	0.08	0.72	0.08	0.34	0.08	0.23	0.19	0.61	0.24	0.78	0.08	0.87	0.25	0.84
xanthosine	Nucleotide	Purine metabolism, (hypo)xanthine/inosine containing	LC/MS Pos	1785	285	146-80-5;	64959	C01762	HMDB00299	0.2	0.2	0.2	0.2	0.2	0.2	0.2	0.2	0.2	0.2	0.47	0.69	0.2	1.89	0.36	0.2	0.2	0.2	0.2	0.2	0.2	0.92	1.07	3.41	1.28	0.93	0.21	1	0.26	0.54
xanthosine 5'-monophosphate (xmp)	Nucleotide	Purine metabolism, (hypo)xanthine/inosine containing	LC/MS Neg	594	363.1	25899-70-1;		C00655	HMDB01554	0.8	0.8	0.8	0.8	0.8	0.8	0.8	0.8	0.8	0.8	0.8	0.8	0.8	0.8	0.8	0.8	0.8	0.8	0.8	0.8	0.8	0.8	0.8	0.8	0.8	0.8	0.8	0.8	0.8	0.8
xylitol	Carbohydrate	Nucleotide sugars, pentose metabolism	GC/MS	1677.6	217	87-99-0;	6912	C00379	HMDB00568	0.13	0.13	0.13	0.13	0.13	0.13	0.13	0.13	0.13	0.13	5.8	6.32	1.98	13.51	1.88	0.13	0.64	2.01	0.76	1.13	1.55	2.79	1	1.02	1.43	0.13	0.38	0.64	0.53	0.72
xylonate	Carbohydrate	Nucleotide sugars, pentose metabolism	GC/MS	1722	292	73686-31-7;	6602431	C00502,C05411		0.34	0.59	0.36	0.45	0.43	2.01	2.69	2.43	3.04	2.59	1.34	1.65	1.21	1.1	1.28	0.34	0.34	0.34	0.34	0.34	1.49	1.08	1.34	1.27	0.92	0.8	1.77	1.39	1.26	0.92
X - 01497			LC/MS Pos	5115	332.2					2.05	4.07	3.73	3.93	5.03	2.91	3.12	2.54	2.76	2.56	0.57	0.49	0.73	0.48	0.95	0.96	1.29	1.29	1.35	1.21	2.64	2.52	2.61	3.1	2.91	1.48	1.7	2.02	2.11	2.79
X - 02973			GC/MS	1210.5	281					0.96	0.9	0.91	0.69	0.7	2.11	1.43	1.95	1.58	1.67	0.33	0.33	0.33	0.33	0.33	0.33	0.33	0.33	0.33	0.33	0.33	0.33	0.33	0.33	0.33	0.33	0.33	0.33	0.33	0.33
X - 03094			GC/MS	1978.7	299					0.78	1.02	0.97	1.28	1	0.99	1	1.2	1.12	1.15	1.46	1.34	1.03	1.63	1.16	1.61	1.66	1.88	1.58	1.48	1.16	1.57	0.95	1.17	1.07	1.26	0.89	1.05	1.04	1.28
X - 03998			GC/MS	1252	171					1.03	1.48	0.97	0.52	0.87	0.76	1.26	0.55	0.55	0.56	1.37	1.26	2.12	1.4	0.91	0.8	1.69	2.22	0.46	1.76	0.94	1.31	1.27	1.43	1.15	2.01	1.75	1.55	0.82	0.5
X - 04015			GC/MS	1497.8	160					1.28	2.46	1.84	2.76	1.72	2.14	2.49	2.36	2.81	4.63	0.91	1.03	0.83	1.08	1.35	1.44	1.04	1.74	1.64	1.99	1.06	1.35	0.97	0.83	0.93	0.9	1.28	0.63	1.28	2.3
X - 04051			GC/MS	1968.7	357.1					0.28	0.56	0.39	0.55	0.4	1.37	0.71	0.79	0.74	1.01	1.01	1.17	0.93	1.2	0.92	1.01	1.67	1.21	1.32	0.91	0.67	0.82	0.81	0.93	0.6	1.49	1.14	1.16	1.05	1.12
X - 04053			GC/MS	2004.6	217.1					0.48	0.43	0.56	1.46	0.83	0.78	0.9	1.71	0.33	0.98	5.12	8.74	4.93	8.87	6.7	0.32	0.36	1.27	0.45	0.61	0.61	0.37	0.23	0.49	0.31	1.64	2.9	2.88	4.59	7.01
X - 04077			GC/MS	2266.5	227					1.17	1.05	0.7	1.76	0.72	0.65	1.36	0.71	2.51	2.3	1.66	0.76	1.92	1.47	0.85	1.45	1.83	2.39	1.19	2.01	2.11	1.28	0.35	1.57	1.8	0.86	0.64	0.35	0.96	1.04
X - 04272			GC/MS	1838.2	669.3					0.72	1.09	1.28	1.15	0.88	0.65	1.03	0.54	1.29	0.84	1.26	0.93	1	0.76	0.8	0.71	1.33	1.94	1.35	1.49	1.03	0.91	0.73	0.79	0.59	1.14	1.83	1.04	1.38	1.02
X - 04357			GC/MS	1540.5	216					0.76	0.73	0.79	0.5	0.39	0.93	1.75	1.29	1.24	1.1	0.59	2.11	1.17	0.9	1.7	1.37	0.93	0.97	0.92	1.13	0.72	0.63	0.64	1	0.47	1.35	1	1.11	0.83	0.95
X - 04523			GC/MS	2048.1	258.1					0.54	1.05	0.9	1.44	1.07	0.96	0.99	1.17	1.07	1.11	0.1	0.11	0.1	0.11	0.14	0.14	0.14	0.11	0.1	0.09	0.64	0.65	0.59	0.84	0.62	1.77	1.68	1.78	1.64	2.17
X - 04599			GC/MS	1471.1	113					0.41	0.41	0.41	0.41	0.41	0.41	0.41	0.41	0.41	0.41	0.41	0.41	0.72	0.67	0.75	0.41	0.41	0.41	0.41	0.41	0.41	0.41	0.41	0.41	0.41	0.41	0.41	0.41	0.41	0.51
X - 04795			GC/MS	2350.3	309					0.58	0.77	0.83	1.15	0.68	1.71	1	1.41	0.98	1.43	1.25	1.36	0.99	1.43	1.25	1.44	1.12	1.99	0.61	0.81	1.25	1.73	1.37	1.23	1.23	1.03	1.57	1.57	1.57	1.68
X - 05228			GC/MS	1442.5	181.1					0.62	2.35	0.49	0.19	0.93	0.46	1.07	0.11	0.1	0.21	1.3	1.66	4.2	1.36	0.48	0.35	1.9	3.17	0.1	1.5	0.2	1.25	1.21	1.28	1.36	2.25	2.75	1.79	0.24	0.1
X - 05229			GC/MS	1461.6	211.1					0.97	1.26	0.86	0.71	0.87	1.41	2.04	0.88	1.28	1.4	0.88	1.11	1.25	0.86	0.85	1.71	2.78	3.09	1.27	1.71	0.84	1.05	0.68	0.96	0.69	1.14	1.49	1.25	1	1.02
X - 05522			GC/MS	2119.8	259					0.28	0.28	0.33	0.58	0.34	0.76	1.05	0.85	1.13	0.64	0.91	0.98	0.96	1.1	0.96	1.1	1	1.96	0.83	1.06	0.98	1.03	1.06	1.81	1.17	2.59	1.22	0.98	1.12	1.46
X - 05907			GC/MS	1643.2	229.1					0.96	1.21	1.44	0.84	0.99	5.86	6.45	4.25	6.64	5.85	0.96	0.44	0.78	0.97	0.64	4.08	3.17	3.02	2.05	3.84	1.19	0.49	0.53	0.79	0.73	1.12	1.08	1.28	1.01	0.94
X - 05978			GC/MS	1468.6	232.1					1.99	3.46	1.78	3.57	2.26	2.64	2.22	3.03	2.92	2.59	1.45	1.53	1.08	1.17	0.98	2.25	2.03	1.62	1.99	1.94	0.86	1.37	1.35	1.32	0.89	1.05	1.27	1	0.97	0.86
X - 06226			GC/MS	1137.4	154					0.81	1.02	0.86	0.87	0.71	8.89	7	7.66	7.99	9.32	0.98	0.84	0.73	1.14	0.74	5.21	4.64	4	4.22	4.18	1.05	0.85	0.51	0.61	0.63	0.7	1.07	0.89	1.05	1
X - 06227			GC/MS	1210.5	196.1					0.98	1.75	1.01	0.86	0.94	1.38	1.91	0.88	0.62	0.86	1.2	1.19	1.48	1.19	0.79	1.39	2.28	2.54	0.67	1.91	0.8	1.11	0.86	0.99	0.98	1.97	1.59	1.27	0.77	0.5
X - 06286			GC/MS	2553.7	311.3					0.84	1.24	2.71	2.22	1.9	0.28	0.28	0.28	0.28	0.28	2.45	0.47	0.28	1.81	3.44	0.42	0.28	0.28	1.17	2.06	0.9	0.94	0.83	1.08	1.08	1	0.69	0.29	0.28	0.84
X - 06307			GC/MS	1502.3	257.1					0.73	1	1.03	0.61	0.91	17.45	7.22	10.22	8.93	12.53	1.09	0.95	0.79	0.47	0.43	3.97	2.66	2.27	3.73	2.14	1.24	1.12	0.96	0.59	0.92	0.43	0.66	0.43	1.03	0.43
X - 06650			GC/MS	1991.9	188.2					0.16	0.24	0.13	0.13	0.13	1.25	1.87	1.17	1.4	1.59	0.65	0.75	0.99	0.61	0.49	0.93	1.19	1.79	0.52	1.15	0.35	0.45	0.4	0.33	0.46	1.14	2.84	2.91	1.42	1.14
X - 06666			GC/MS	2053.1	318.2					0.9	0.73	1.13	0.89	0.57	1.45	0.88	0.9	0.54	1.09	0.88	1	1.16	1.32	1.23	1.76	1.32	1.92	0.66	1.09	0.78	1.64	0.96	1.27	0.79	1.45	1.13	1.37	0.75	0.83
X - 06667			GC/MS	2074	217.1					0.35	0.75	0.75	0.78	0.5	1.98	1.08	1.88	2.26	2.33	0.78	0.49	0.33	1.55	0.74	1.01	1.08	2.04	0.89	1	1	0.75	1.48	1.64	1.11	0.94	1.66	1.3	2.15	1.95
X - 07890			GC/MS	2752.2	129					0.89	1.17	0.79	1.14	1.19	0.41	0.41	0.41	0.41	0.41	1.46	0.74	0.82	1.39	0.41	0.41	0.41	0.41	0.41	0.41	0.73	0.46	1	0.45	1.16	0.41	0.41	0.41	0.41	0.41
X - 08166			GC/MS	1187.2	231.2					0.8	0.83	0.8	1.53	0.92	1.3	0.96	1.57	1.38	1.37	1.12	1.04	0.94	1.13	1.17	1.81	1.34	1.65	1.77	1.68	0.91	1.33	0.73	0.79	0.79	1.11	0.76	0.72	0.91	1.21
X - 08167			GC/MS	1211.8	216.1					0.79	0.89	0.83	1.61	0.98	1.56	1	1.75	1.58	1.9	1.07	0.9	0.97	1.04	1.37	2.2	1.54	1.65	1.94	1.71	0.95	1.31	0.75	0.84	0.78	1.17	0.79	0.84	0.97	1.42
X - 08169			GC/MS	1568.4	268.1					0.32	0.32	0.32	0.32	0.32	0.32	0.32	0.32	0.32	0.32	0.6	0.32	0.32	0.32	0.57	0.32	0.32	0.32	0.32	0.32	0.98	0.64	1.33	1.21	0.7	1.22	0.77	0.34	1.04	1.19
X - 08212			GC/MS	2511.7	313.4					1.29	0.72	0.64	0.84	0.37	0.71	0.7	0.47	1.35	1.15	0.98	1.55	1.45	1.28	1.65	0.43	1.33	0.78	0.75	0.64	4.08	3.21	2.67	2.93	4.08	1.97	1.65	1.25	1.94	1.18
X - 08402			GC/MS	2427.7	283.1					0.94	1.15	1.05	1.13	1.06	0.99	1.01	0.79	1.25	0.8	0.74	0.94	0.67	0.93	0.92	1.26	1.52	1.88	1.23	1.47	2.19	2.31	1.74	1.79	1.9	1.1	1.22	1.69	1.13	1.07
X - 08743			GC/MS	1627	258.1					0.9	1	1.11	0.93	0.86	6.45	6.74	5.38	6.03	5.54	0.96	0.75	0.7	0.63	0.59	2.72	3.28	3.29	2.9	2.81	1	1.13	0.62	0.63	0.61	0.3	1.3	1.16	1.26	0.85
X - 08754			GC/MS	1966	491.3					0.2	0.2	0.2	0.2	0.2	0.2	0.2	0.2	0.2	0.2	0.2	0.2	0.2	0.2	0.2	0.2	0.2	0.2	0.2	0.2	0.2	0.2	0.2	0.2	0.2	0.2	0.2	0.2	0.2	0.2
X - 08766			GC/MS	2033.9	315.1					0.65	0.62	0.53	0.9	0.51	1.2	0.67	0.85	1.04	1.1	1.07	1.11	1.12	1.56	1.32	1.3	1.05	1.28	1	1.27	1.33	1.55	0.95	0.95	0.86	1.15	1.16	1.5	1.2	1.7
X - 08791			GC/MS	2599.5	311.3					0.42	0.45	0.31	0.31	0.31	0.31	0.31	0.31	0.31	0.31	1.84	0.99	0.84	0.53	0.97	0.31	1.55	1.19	0.74	0.31	1.67	1.04	0.84	0.86	0.79	0.56	1.18	1.32	0.98	0.51
X - 08889			GC/MS	1634.3	521.2					2.17	2.11	2.37	2.03	1.6	5.02	2.68	5.27	4.93	4.47	0.33	0.36	0.26	0.17	0.59	1.14	0.62	1	0.93	1.16	2.53	0.43	0.54	0.4	0.38	3.27	0.76	0.35	0.37	1.19
X - 08895			GC/MS	1792.3	174.1					0.45	0.45	0.45	0.65	0.52	9.09	6.74	10.97	11.09	8.02	0.9	0.45	0.45	0.67	1.4	5.2	3.81	2.41	5	4.38	1	1.2	0.76	0.45	0.65	0.84	0.45	0.45	0.9	0.45
X - 08912			GC/MS	2101.6	103					0.82	0.82	0.82	0.82	0.82	0.82	0.82	0.82	0.82	0.82	0.82	0.82	0.82	0.82	0.82	0.82	0.82	0.82	0.82	0.82	0.82	0.82	0.82	0.82	0.82	0.82	0.82	0.82	0.82	0.82
X - 08988			GC/MS	1485.9	160.1					2.18	0.19	4.51	0.52	0.28	2.82	3.32	12.45	8.3	15.91	1.27	0.19	0.31	0.63	1.24	6.06	1.59	0.19	5.01	1.94	3.38	0.48	0.32	0.55	0.19	0.23	0.55	0.44	2.21	4.93
X - 10429			GC/MS	1952.6	265					0.95	0.75	1	0.8	0.89	5.78	5.63	4.1	7.02	5.69	0.57	0.36	0.5	0.91	0.53	3.2	2.46	2.5	3.68	1.87	0.75	1.22	0.54	0.36	0.66	0.9	1.14	0.62	0.84	0.69
X - 10445			LC/MS Pos	1939	250.1					0.9	0.8	0.78	0.69	0.3	0.2	0.2	0.68	0.2	0.8	1.48	0.77	0.36	1.41	0.39	1	0.87	0.2	0.93	0.83	3.12	3.56	3.09	5.5	2.61	1.77	1.43	1.35	1.49	2.95
X - 10474			GC/MS	1388.1	340.1					0.33	2.36	0.42	0.75	1.33	0.98	1.67	0.49	0.22	0.33	0.81	1.82	2.41	1.16	1.62	0.49	1.28	3.12	0.22	1.37	0.2	0.43	0.87	0.74	0.93	2.12	2.71	3.06	1.2	0.63
X - 10500			GC/MS	1229.9	211					0.94	1.04	1.07	1.2	0.99	0.65	0.72	0.64	0.64	0.63	1.06	1.02	0.88	1.09	1.03	0.98	1.09	1.22	0.88	1.21	0.93	1.19	0.87	1.1	0.86	1.98	1.3	1.15	1.03	1.31
X - 10510			GC/MS	2470	297.2					1.03	1.42	1	1.61	1.23	1.06	1	1.21	1.23	1.24	0.76	0.91	0.79	1.17	0.9	1.78	1.37	1.83	1.13	1.7	1.05	1.63	0.83	1.15	0.95	1.78	0.71	0.95	0.65	0.93
X - 10527			GC/MS	1949.8	221.1					0.62	0.95	0.59	0.76	0.66	1.79	1	2.19	1.07	0.97	0.59	0.59	0.59	0.59	0.59	0.59	0.59	0.59	0.59	0.59	0.59	0.59	0.59	0.59	0.59	0.59	0.59	0.59	0.59	0.59
X - 10607			GC/MS	1918	326.1					0.47	0.47	0.47	0.47	0.47	0.47	0.47	0.47	0.47	0.47	0.47	0.47	0.47	0.47	0.47	0.47	0.47	0.47	0.47	0.47	0.47	0.47	0.47	0.47	0.47	0.47	0.47	1.05	0.47	0.95
X - 10611			GC/MS	1998	369.1					0.64	0.6	0.56	0.95	0.56	1.32	0.99	1.07	0.98	1.2	1.1	1.01	1.01	0.89	1.27	1.59	1.27	1.47	1.51	1.12	1.03	1.32	0.76	0.8	0.75	0.99	1.36	1.03	1.41	1.23
X - 10677			GC/MS	1438	269.1					0.3	0.69	0.43	0.39	0.39	0.62	0.69	0.61	0.79	1.24	0.36	0.51	0.29	0.49	0.36	0.44	0.55	1.28	0.75	1.19	0.68	1.13	0.92	1.4	0.92	2.83	2.01	2.16	1.43	2.29
X - 10680			GC/MS	2083.1	205.1					1.59	1.99	1.16	2.52	1.91	0.57	0.55	0.45	0.6	0.45	0.75	0.4	0.35	1.04	0.49	0.26	0.47	0.83	0.26	0.44	0.63	0.83	0.62	0.77	0.6	6.85	0.32	0.81	0.29	0.43
X - 10806			GC/MS	2189	318.2					0.22	0.34	0.22	0.48	0.22	0.48	0.61	0.26	0.55	1.14	1.54	0.97	0.82	2.56	1.46	1.01	0.75	0.99	1.41	1.88	0.96	2.58	1.5	2.74	0.97	1.19	0.68	0.77	0.41	0.71
X - 10875			GC/MS	1458	227					1.42	3.19	1.54	1.45	1.44	1.59	1.67	1.19	1.18	1.25	0.97	1.37	1.46	1.33	1.04	1.35	1.67	1.8	1.01	1.86	0.99	1.29	0.89	1.21	0.91	1.22	0.95	0.94	0.54	0.5
X - 10876			GC/MS	1485.9	70.9					0.75	1.09	0.84	1.01	0.9	0.42	0.5	0.4	0.39	0.51	0.93	1.26	1.05	1.19	0.99	0.7	0.78	1.38	0.48	0.9	0.94	1.09	1.11	1.64	1.01	3.52	1.75	1.73	1.29	1.86
X - 10885			GC/MS	1811.6	217					1.05	0.46	0.7	0.38	0.49	1	0.54	0.75	0.87	0.18	0.7	2.02	0.41	0.61	2.01	3.55	1.22	1.57	1.36	2.62	0.84	0.79	1.66	2.06	0.45	10.32	2.23	0.18	0.68	1.98
X - 10889			GC/MS	1890	243					0.37	1.03	0.37	0.5	0.37	0.37	0.37	0.37	0.37	0.37	0.76	0.9	1	0.65	0.98	0.37	0.37	0.37	0.37	0.37	0.37	0.43	0.37	0.37	0.37	3.04	1.28	1.48	0.64	0.37
X - 10899			GC/MS	2079	576.2					1	1.7	0.18	1.93	1.12	1.02	1.11	1.22	1.18	1.59	0.57	0.67	0.54	0.39	0.99	1.2	1.1	0.93	1.01	0.73	0.18	0.18	0.18	0.18	0.18	0.31	0.18	0.18	0.18	0.18
X - 11185			GC/MS	1283.7	210.2					1.29	4.12	1.32	0.52	0.92	1.68	1.89	0.47	0.89	0.43	0.68	1.01	1.92	0.86	0.67	0.64	2.22	3.56	0.37	1.81	0.32	1.55	0.99	1.39	0.9	2.76	1.68	1.52	0.41	0.22
X - 11204			LC/MS Pos	5263	229.2					0.46	0.74	0.53	0.53	0.46	2.71	1.53	1.6	2.07	2	0.68	0.6	0.7	0.76	0.75	1.18	1.16	1.74	1.21	1.07	0.5	0.54	0.47	0.31	0.59	1.26	1.64	1.02	1.4	1.26
X - 11327			LC/MS Pos	5176	269.2					0.68	1.2	0.88	1.07	0.61	3.07	1.7	2.37	1.97	2.43	0.64	0.47	0.92	0.69	0.68	1.35	1.11	2.45	1.84	2.01	0.92	0.76	0.56	0.47	0.56	1.74	1.19	0.64	1.43	1
X - 11412			LC/MS Pos	3836	204.2					0.76	0.71	0.89	1.18	0.77	0.49	1	1.51	1.31	1.35	1.19	0.86	1.13	0.93	0.82	0.97	1.13	1.4	1.89	0.49	1.36	0.61	0.76	0.84	1.22	0.61	0.88	1.47	1.18	1.53
X - 11533			LC/MS Neg	4904	243.2					0.71	0.96	0.82	0.99	0.93	2.42	1.4	1.43	1.56	1.61	0.84	1.05	0.85	0.87	0.88	1.96	1.49	2.04	1.49	1.47	0.9	1.02	0.77	0.7	0.89	1.01	1.18	1.18	0.94	0.98
X - 11542			LC/MS Pos	5247	245.2					0.83	0.98	0.92	0.72	0.85	1.66	1.19	1.81	1.75	1.91	0.72	0.97	0.77	0.88	1	1.08	1.24	2.1	1.32	1.21	0.87	0.8	0.8	0.76	1.04	1.04	1.11	1	1.21	1.55
X - 11569			LC/MS Pos	1228	338					0.1	0.1	0.1	0.1	0.1	0.1	0.1	0.1	0.1	0.1	0.1	0.1	0.1	0.1	0.1	0.27	0.46	0.55	0.4	0.18	0.1	0.1	0.71	0.99	1.1	1.5	1.88	1.49	1.43	2.13
X - 11570			LC/MS Pos	1417	470.1					0.62	0.86	1.12	1.12	1.15	0.15	0.15	0.15	0.15	0.15	0.69	0.81	1.05	0.69	1.2	1.18	0.96	1.53	1.48	1.51	1.69	1	1.48	2.87	1.44	4.2	4.7	4.38	3.68	5.51
X - 11583			LC/MS Pos	2793	457.1					0.02	0.02	0.02	0.03	0.01	0.01	0.04	0.01	0.05	0.01	0.03	0.06	0.17	0.01	0.37	0.3	0.56	1.25	0.68	0.54	0.84	0.39	1.35	2.1	1.65	1.77	3.55	4.08	2.56	1.67
X - 11585			LC/MS Pos	2987	332					0.58	1.05	0.31	0.55	0.64	0.31	1.45	1.33	2.33	0.62	1.46	1.71	0.5	1.85	1.01	2.21	2.25	4.71	2.8	3.15	0.99	1.68	0.69	0.73	1.09	0.93	0.81	0.31	0.31	0.55
X - 11606			LC/MS Pos	1616	366.2					0.09	0.09	0.09	0.09	0.09	0.09	0.09	0.09	0.09	0.09	0.09	0.09	0.28	0.09	0.4	0.96	1.1	1.13	1.1	0.86	0.81	0.79	0.71	0.83	0.9	1.03	1.06	1.22	1	0.93
X - 11612			LC/MS Neg	1656	283.1					0.55	0.55	0.55	0.55	0.55	0.55	0.55	0.55	0.55	0.55	0.55	0.55	0.55	0.55	0.55	0.55	2.84	0.55	0.55	0.55	0.55	0.55	0.55	0.55	0.55	0.55	0.55	0.55	0.55	0.55
X - 11621			LC/MS Neg	2566	394.1					2.55	2.58	1.39	2.22	1.72	8.21	4.88	6.68	5.61	7.98	1.97	2.19	1.82	2.24	1.48	2.42	1.81	2.36	1.39	2.16	0.5	0.8	0.24	0.31	0.42	0.21	0.17	0.21	0.21	0.2
X - 11624			LC/MS Neg	2738	277.2					2.21	0.81	1.47	1.22	0.87	6.34	2.45	2.93	5.4	6.06	0.58	1.11	0.71	0.47	0.82	1.41	1.16	1.15	0.82	1.01	0.8	1.05	0.68	1.59	0.9	0.53	0.39	0.38	0.51	1.08
X - 11629			LC/MS Neg	3313	462.2					0.23	0.23	0.23	0.23	0.23	0.23	0.23	0.23	0.23	0.23	0.23	0.23	0.23	0.23	0.23	0.23	0.23	0.23	0.23	0.23	0.23	0.23	0.23	0.23	0.23	1.35	1.01	1.17	0.57	0.94
X - 11631			LC/MS Neg	3438	462.1					0.45	0.45	0.45	0.45	0.45	0.45	0.45	0.45	0.45	0.45	0.45	0.45	0.45	0.45	0.45	0.45	0.45	0.45	0.45	0.45	0.45	0.45	0.45	0.45	0.48	1.14	1.2	1.06	0.56	0.81
X - 11641			LC/MS Neg	3950	325.3					0.88	1.26	0.76	0.98	1.04	2.35	1.77	1.72	2.36	2.3	0.76	1.37	0.86	0.86	1.04	3.88	2.26	2.72	2.34	1.86	0.59	0.93	0.74	0.35	0.89	0.95	0.94	1	0.79	0.85
X - 11687			LC/MS Pos	2182	384.1					0.28	0.28	0.28	0.28	0.28	0.28	0.28	0.28	0.28	0.28	0.28	0.49	0.29	0.5	0.3	0.28	0.28	0.28	0.28	0.28	0.28	0.28	0.28	0.28	0.28	0.28	0.28	0.28	0.28	0.28
X - 11725			LC/MS Pos	1173	304.2					1.31	0.74	0.75	0.64	0.53	1.98	3.36	3.54	3.56	3	0.83	0.56	0.47	0.89	0.51	4.51	3.91	3.44	2.46	4.18	1.05	1.9	0.75	0.8	0.69	0.99	1.06	1.46	1.33	1.11
X - 11784			GC/MS	2226	174.2					0.22	0.22	0.22	0.31	0.47	3.29	4.82	2.48	3.72	2.97	0.29	0.31	0.22	0.22	0.22	3.65	5.59	5.71	2.82	3.52	0.22	0.22	0.22	0.22	0.22	0.22	0.22	0.22	0.22	0.22
X - 11787			LC/MS Pos	1126	148.1					0.28	0.2	0.64	0.6	0.2	0.2	0.39	0.2	0.2	1.29	0.42	0.85	0.96	0.6	0.85	0.2	1.25	2.2	0.63	0.69	1.16	1.72	1.56	1.42	1.41	1.84	1	1.88	1	1.37
X - 11875			LC/MS Neg	5272	381.3					0.96	0.96	0.91	0.68	0.73	3	1.73	2.2	2.09	2.65	0.88	0.98	0.82	0.73	0.78	2.99	2.06	3.61	2.34	2.28	1.03	1.04	0.66	0.37	0.93	0.98	1.11	0.98	1.02	1.03
X - 11886			LC/MS Neg	5800	453.3					1.25	1.13	1	0.72	0.44	6.13	3.38	3.23	2.92	2.85	1.24	1.43	0.76	0.68	1.12	4.98	2.67	3.68	2.79	1.97	0.77	1.04	0.52	0.42	0.67	0.86	1.38	0.92	1.25	0.73
X - 12051			LC/MS Pos	5739	456.4					1.19	1.21	1.76	0.16	0.72	0.4	1.1	2.66	2.58	2.53	0.72	1.49	0.93	1.34	1.03	0.12	1.14	1.04	1.06	0.81	1.51	0.65	1.01	0.99	1.35	0.93	1.5	1.48	2.07	4.65
X - 12100			LC/MS Pos	1793	221.1					0.2	0.93	0.2	0.93	0.2	2.83	3.07	0.2	3.19	2.58	1.31	1.37	0.59	1.76	0.81	1.65	0.2	0.92	1.04	1.84	4.15	5.43	7.48	8.98	6.41	0.63	0.45	1.21	1.06	0.7
X - 12411			LC/MS Neg	1077	195.2					0.54	0.69	0.68	0.74	0.82	1.18	1.39	1.43	1.29	1.4	0.54	0.54	0.54	0.54	0.54	0.54	0.54	0.54	0.54	0.54	0.54	0.54	0.54	0.54	0.54	0.54	0.54	0.54	0.54	0.54
X - 12462			LC/MS Pos	1269	148.2					2.44	3.19	2.84	3.07	3.81	3.2	3.46	3.14	2.74	3.65	1.5	1.24	2.17	1.26	2.13	1.13	1.36	1.08	1.24	1.27	2.05	2.21	1.59	1.63	1.76	0.8	0.68	0.92	0.57	0.67
X - 12660			LC/MS Pos	5667	442.2					1.38	0.72	1.95	0.19	0.45	0.17	1.23	3.06	3.04	3.13	0.5	1.98	0.5	1.92	0.75	0.18	1.41	1.26	1	1.26	1.6	0.31	0.55	1.04	0.92	0.82	1.12	2.24	2.19	6.11
X - 12662			LC/MS Pos	1153	487					0.34	0.34	0.34	0.34	0.34	0.34	0.34	0.34	0.34	0.34	0.37	0.53	0.5	0.34	1.57	0.78	0.34	1.59	0.34	0.75	0.37	0.96	0.56	0.34	1.42	16.43	5.26	0.98	0.34	0.34
X - 12663			GC/MS	1895	359.2					0.57	0.57	0.57	0.57	0.57	0.57	0.57	0.57	0.57	0.57	0.57	0.57	0.57	0.57	0.57	0.57	0.57	0.57	0.57	0.57	0.57	0.57	0.57	0.57	0.57	0.57	0.57	0.57	0.57	0.57
X - 12748			LC/MS Pos	1538	322.1					1.04	1.56	1.21	1.63	1.14	1.55	1.26	1.68	1.5	1.57	0.74	0.95	0.85	0.96	0.9	1.37	1.11	1.41	1.14	1.3	0.25	0.25	0.25	0.25	0.25	0.25	0.25	0.25	0.25	0.25
X - 12776			LC/MS Neg	665	119.1					1.08	1.08	1.16	1	0.89	2.19	1.76	1.91	2.24	2.22	0.98	0.93	0.92	1.07	0.93	1.86	1.7	1.98	1.76	1.79	1.08	1.21	0.75	0.89	0.89	0.8	0.95	0.95	0.91	0.9
X - 12792			LC/MS Pos	812	134					2.19	3.79	2.57	3.68	2.97	3.95	2.66	3.18	2.72	3.73	1.05	1.14	1	1.12	1.09	1.9	1.19	1.32	1.11	1.3	1.37	1.92	1.2	1.89	1.19	0.73	0.69	0.81	0.74	1
X - 12800			LC/MS Pos	2263	417.3					1.78	1.47	1.1	1.18	0.95	2.85	2.12	2.66	2.27	3.05	1.53	1.38	1.1	1.41	1.01	1.19	1.04	0.88	0.88	1.14	1.14	1.6	0.64	0.85	0.87	0.06	0.06	0.07	0.08	0.08
X - 12854			LC/MS Pos	1380	405.2					1.14	0.7	0.84	0.86	0.8	5.76	5.55	4.31	5.57	5.63	0.11	0.09	0.11	0.09	0.09	2.83	2.5	1.38	2.31	1.69	0.29	0.28	0.2	0.19	0.23	0.46	0.58	0.44	0.59	0.44
X - 12856			LC/MS Pos	1653	588					0.33	0.37	0.36	0.18	0.26	3.91	3.21	3.56	3.07	4.49	1.99	1.41	1	2.23	1.69	7.62	9.47	5.97	8.4	8.77	1.63	1.74	0.69	0.65	0.79	1.38	1.34	1.02	1.91	0.74
X - 12859			LC/MS Pos	2223	347.1					2.26	1.44	1.25	1.16	1.4	3.16	5	3.18	5.07	6.77	0.82	0.75	0.82	0.76	0.78	0.38	0.38	0.38	0.38	0.38	0.95	0.84	0.45	0.38	0.51	0.38	0.38	0.38	0.38	0.38
X - 12869			LC/MS Neg	1385	192.1					0.58	0.4	0.48	0.63	0.4	0.4	0.4	0.4	0.4	0.4	2.06	8.3	2.44	6.02	3.51	0.4	0.4	2.28	0.4	2	0.4	1.6	0.87	0.85	1.03	3.41	1.1	0.4	0.82	0.79
X - 12870			LC/MS Neg	1765	410.1					0.15	0.45	0.15	0.36	0.15	0.15	0.15	0.15	0.15	0.15	1.65	2.69	1.22	2.68	1.01	1.71	0.83	1.99	0.84	1.62	1.06	3.29	0.56	1.15	1.02	0.15	0.15	0.15	0.15	0.15
X - 12899			LC/MS Neg	5446	481.3					0.72	1.42	0.84	0.54	0.6	1.36	0.81	1	1.17	1.4	0.95	0.49	0.14	1	0.61	1.7	1.07	1.52	1.01	1.45	1.35	2.32	1.06	1.45	0.77	0.5	0.98	0.69	0.81	0.14
X - 12983			LC/MS Pos	1012	487.2					0.53	0.53	0.53	0.53	0.53	0.53	0.53	0.53	0.53	0.53	0.53	0.53	0.53	0.53	1	0.68	0.53	1.95	0.53	0.65	0.53	0.53	0.53	0.53	0.53	11.56	3.43	0.77	0.53	0.53
X - 12992			LC/MS Pos	1480	429					0.07	0.07	0.07	0.07	0.07	1.2	1.3	0.07	0.5	0.07	0.17	0.07	0.07	0.18	0.08	0.07	0.46	2.06	0.3	0.66	0.57	0.54	1.87	2.76	2.74	3.26	3.97	3.03	1.93	4.17
X - 13002			LC/MS Neg	1388	572.2					0.58	0.58	0.58	0.58	0.58	0.58	3.48	4.56	1.49	2.81	0.58	0.58	0.58	0.58	0.58	0.58	0.58	0.58	0.58	0.58	0.58	0.58	0.58	0.58	0.58	0.58	0.58	0.58	0.58	0.58
X - 13068			LC/MS Pos	3965	353.1					0.63	0.72	0.52	0.8	0.64	1.14	0.96	0.96	0.96	1.06	1.01	1.02	1.22	1.2	1.06	1.39	1.42	1.55	1.18	1.33	1.3	1.82	1.12	1.12	0.82	1.31	1	1.22	1.35	0.95
X - 13150			LC/MS Pos	3912	353.1					0.56	0.59	0.46	0.65	0.62	1.05	0.75	0.83	0.97	0.99	1.1	0.95	1.35	1.12	1.09	1.14	1.32	1.48	1.18	1.24	1.55	1.75	1.22	1.23	0.94	1.33	1.19	1.05	1.35	1.04
X - 13215			LC/MS Neg	5179	149.2					0.77	0.89	0.73	0.78	0.54	1.44	0.85	1.23	0.91	1.33	0.89	1.02	0.74	1.18	0.8	1.76	1.15	1.62	1.21	1.39	0.91	1.1	0.68	0.93	0.8	1.11	1.03	1.25	1.06	1.01
X - 13227			GC/MS	1721	217.1					0.48	0.5	0.33	0.59	0.71	0.67	1.26	0.97	0.59	0.82	1.27	4.05	3.42	1.01	4.16	0.4	0.19	0.72	0.36	0.19	0.31	0.36	0.19	0.44	0.32	1.8	3.33	2.93	3.24	3.03
X - 13387			LC/MS Pos	3151	778.2					0.26	0.56	0.47	0.43	0.54	0.69	0.87	0.87	0.78	0.94	0.99	0.98	0.99	1.09	1.07	1.69	1.46	1.86	1.42	1.86	0.85	1.23	1.01	1.18	0.92	1.1	1.17	1.16	1.17	1.11
X - 13391			LC/MS Pos	3975	204.1					0.9	2.01	1.3	2.46	1.42	2.98	1.93	3.03	1.74	3.09	0.96	0.97	1.04	1	1.16	1.73	0.17	1.12	1.18	0.88	1.27	1.66	1.23	1.32	1.43	0.52	0.17	0.94	0.17	0.94
X - 13396			LC/MS Pos	5153	246.2					1.61	8.12	4.39	6.54	6.34	3.98	2.49	2.29	2.47	2.9	0.37	0.34	0.59	0.43	0.64	0.76	0.95	1.56	1.06	1.17	2.03	2.49	2.16	3.87	2.32	0.6	1.18	1.99	0.69	2.5
X - 13411			LC/MS Neg	3216	743.4					2.37	3.73	1.72	4.54	1.61	0.08	0.28	0.67	0.21	0.68	1.83	1.76	0.85	2.21	0.66	0.53	0.27	0.83	0.23	0.6	1	2.5	0.72	1.83	0.97	0.08	0.08	0.14	0.08	0.24
X - 13414			LC/MS Pos	2999	745.4					2.1	4.23	1.6	5.46	1.33	0.68	0.36	0.62	0.27	1.16	1.68	2.41	0.74	2.48	0.66	0.65	0.36	0.92	0.28	0.92	0.98	3.49	0.61	1.94	0.77	0.06	0.06	0.14	0.1	0.19
X - 13417			LC/MS Neg	3361.4	615.3					1	1.77	0.8	2.56	1.23	0.81	0.39	0.62	0.4	0.57	1.23	0.58	0.42	1.1	0.32	0.32	0.32	0.32	0.32	0.32	0.53	1.03	0.75	1.04	1.1	0.32	0.32	0.32	0.32	0.32
X - 13418			LC/MS Neg	2515	757					0.42	0.71	0.46	0.73	0.59	0.94	0.66	0.97	0.47	0.85	0.81	1.18	0.78	1.34	0.86	1.36	0.77	1.75	0.63	1.11	0.91	1.72	1.2	2.13	1.06	1.08	0.93	1.37	0.91	1.4
X - 13421			LC/MS Pos	2381	597.4					1.68	1.21	0.57	0.55	0.6	2.18	2.24	2.26	2.69	1.86	0.79	0.57	0.4	0.98	0.44	1.61	1.64	1.52	1.41	1.4	0.77	0.87	0.75	0.81	0.98	1.14	1.38	1.07	1.14	0.48
X - 13422			LC/MS Pos	2624	664.1					3.28	2.67	1.08	3.6	1.16	2.51	0.81	1.52	1.38	1.26	0.9	0.55	0.45	0.85	0.53	0.21	0.21	0.21	0.64	0.21	0.23	0.61	0.32	0.57	0.52	0.44	0.33	0.6	0.31	0.29
X - 13423			LC/MS Pos	4970	318.2					1.71	4.24	3.21	4.07	4.73	3.38	2.81	2.59	2.47	2.78	0.45	0.35	0.56	0.34	0.67	1	1.27	1.24	1.22	1.27	2.18	2.51	1.99	2.74	2.13	1.28	1.32	1.91	1.55	2.36
X - 13483			LC/MS Pos	1982	237.1					0.29	0.29	0.29	0.29	0.29	0.29	0.29	0.29	0.29	0.29	0.55	1.31	0.61	1.09	0.58	1.06	0.29	1.46	0.29	1.37	1.07	2.39	0.7	2.14	1	0.29	0.29	0.58	0.3	0.66
X - 13496			GC/MS	2103.4	372.2					0.78	0.84	0.84	0.92	0.8	2.02	1.14	1.52	1.58	1.92	1.27	1.03	1.06	0.91	0.87	1.9	1.72	1.91	1.4	1.62	0.99	1.11	0.75	0.63	0.72	1.12	1.07	0.9	0.91	1.01
X - 13497			GC/MS	1596	211					0.37	0.92	0.43	0.87	0.69	0.94	0.37	0.37	0.95	1.06	0.37	0.37	0.58	0.37	0.57	0.93	0.94	1.36	0.37	1.11	0.37	0.37	0.37	0.51	0.37	1.4	1.41	1.32	1	1.54
X - 13508			LC/MS Pos	1568	437.1					0.18	0.18	0.18	0.18	0.18	0.18	0.18	0.18	0.18	0.18	0.19	0.18	0.42	0.18	0.34	0.53	0.75	0.18	0.18	0.51	1.14	0.81	2.32	2.55	1.91	1.75	2.71	2.21	1.75	2.1
X - 13512			LC/MS Pos	2176	247.1					0.93	0.83	1	0.15	0.64	3.78	2.63	2.33	3.73	2.98	0.15	1.24	1.17	2.43	1.54	0.92	0.15	2.46	2.2	0.9	0.82	0.66	0.15	0.15	0.88	1.04	0.94	0.45	0.86	0.15
X - 13519			LC/MS Pos	4188	276.1					0.85	2.53	1.5	1.52	1.72	2.2	1.87	2	1.6	2.25	0.27	0.27	0.27	0.84	0.27	0.27	1.11	0.85	0.27	0.27	1.12	1.09	0.92	1.22	1.09	0.7	0.27	1.41	0.84	1.08
X - 13520			LC/MS Pos	4256	290.1					1.18	4.17	2.35	3.36	3.13	4.15	2.72	3.02	2.37	3.14	0.34	0.26	0.5	0.43	0.47	0.95	1.03	1.46	0.97	1.16	1.75	2.32	1.42	2.36	1.37	1.09	0.88	1.83	1.17	2.44
X - 13528			LC/MS Neg	875	217					0.27	0.27	0.28	0.27	0.37	0.27	0.27	0.27	0.27	0.27	0.38	0.57	0.38	0.34	0.48	0.27	0.27	0.27	0.27	0.27	0.89	1	1.38	1.59	1.01	1.24	1.12	1.16	1.27	1.02
X - 13557			LC/MS Neg	3611	252					0.5	0.44	0.51	0.44	0.35	1.8	1.86	2.05	2.46	2.26	0.53	0.35	0.48	0.47	0.57	1.5	1.47	1.39	1.35	1.31	0.96	1.03	0.65	0.67	0.8	1.07	1.21	1.14	1.04	0.89
X - 13872			LC/MS Neg	5125	339.2					0.85	0.72	0.83	0.89	0.88	2.73	2.19	2.43	2.61	1.31	0.61	1.06	0.87	0.83	0.72	2.72	1.69	3.4	1.98	2.16	1.03	1.19	0.6	0.54	0.87	1.28	1.14	1.1	0.92	0.74
X - 14056			LC/MS Pos	914	192.1					6.17	6.32	3.19	11.18	2.55	0.54	3.03	1.24	0.7	0.53	0.7	2.66	4.08	0.55	5.07	0.56	0.36	0.77	0.48	0.3	1.07	1.74	1.8	3.02	1	1.55	1.43	4.06	1.75	2.29
X - 14092			LC/MS Pos	970	245.2					0.91	0.96	1.17	0.88	1.15	4.39	0.35	3.19	0.35	4.38	0.56	0.44	0.37	0.61	0.35	2.11	0.35	1.58	0.35	2.19	1.6	1.71	0.72	0.99	1.65	0.93	1.11	1	0.35	0.88
X - 14121			LC/MS Pos	1472	294.2					0.13	0.13	0.13	0.13	0.13	3.21	2.18	1.6	1.64	2.52	0.13	0.13	0.13	0.13	0.13	0.13	0.4	0.28	0.19	0.16	0.13	0.13	0.13	0.13	0.13	0.13	0.13	0.13	0.13	0.13
X - 14130			LC/MS Neg	1558	146.1					2.19	4.19	3.02	5.1	3.53	3.79	3.34	4.27	2.21	4.29	1.02	1.35	0.93	1.33	1.13	1.57	0.76	1.95	0.75	1.5	1.67	2.58	1.52	2.8	1.36	0.93	0.68	1	0.83	1.22
X - 14132			LC/MS Neg	1658	293.1					1.32	0.95	1	1.11	2.26	30.88	23.93	16.63	27.92	25.15	0.63	0.17	0.52	0.42	0.32	5.22	8.3	5.52	6.11	4.52	0.77	1.05	0.79	0.32	1.8	0.32	0.5	0.34	0.33	0.14
X - 14145			LC/MS Pos	1563	233.2					0.15	0.6	0.15	0.15	0.33	15.11	2.6	3.32	3.31	4.29	0.15	0.28	0.15	0.34	0.15	1.41	1.19	1.85	0.99	1.01	0.15	0.35	0.28	0.15	0.15	0.15	0.41	0.15	0.15	0.15
X - 14147			LC/MS Pos	1580	311.2					1.02	0.97	0.65	0.97	0.99	57.86	28.14	37.23	31.9	48.37	0.68	0.77	0.77	0.89	0.45	10.72	8.23	7.29	5.94	7.71	1.43	1.69	0.91	0.66	1.23	1.45	0.95	1.17	1.1	0.91
X - 14166			LC/MS Pos	1709	279					0.6	0.6	0.6	0.6	0.6	2.78	0.87	0.6	1	1.07	0.6	0.6	0.6	0.6	0.6	0.6	0.6	0.6	0.6	0.6	0.6	0.6	0.6	0.6	0.6	0.6	0.6	0.6	0.6	0.6
X - 14185			LC/MS Pos	1769	247.2					0.45	0.45	0.45	0.45	0.45	18.84	20.76	11.68	17.67	18.16	0.45	0.45	0.51	0.45	0.65	2.21	4.62	4.36	2.02	2.56	0.45	0.66	0.93	0.45	1.5	1	0.98	0.45	0.88	0.45
X - 14234			LC/MS Pos	2021	295.1					1.51	1.38	1	1.9	2.62	41.32	22.88	20.26	26.54	31.33	0.73	0.38	1	0.57	0.6	5.83	8.3	6.38	5.85	5.09	0.83	1.12	0.83	0.41	2.16	0.52	0.79	0.62	0.33	0.17
X - 14241			LC/MS Pos	2061	281.2					0.21	0.21	0.21	0.21	0.21	16.92	12.72	8.83	14.39	14.87	0.56	0.21	0.63	0.24	0.21	2.05	4.89	2.12	1.99	1.91	0.59	0.51	0.53	0.21	0.75	0.32	0.82	0.21	0.21	0.21
X - 14256			LC/MS Pos	2116	237.2					1.52	0.77	0.94	0.64	0.72	116.56	38.53	40.36	37.12	75.95	0.95	0.46	1	1.11	0.18	9.01	13.86	18.89	5.45	12.51	0.87	2.03	0.34	0.71	0.97	1	0.77	1.14	1.13	0.73
X - 14257			LC/MS Pos	1480	303.2					0.16	0.16	0.16	0.16	0.16	3.4	1.86	1.56	1.69	2.54	0.16	0.16	0.16	0.16	0.16	0.3	0.44	0.42	0.16	0.27	0.16	0.16	0.16	0.16	0.16	0.16	0.16	0.16	0.16	0.16
X - 14272			LC/MS Pos	2265	261.1					0.99	1.18	1.1	0.85	1.33	35.09	10.17	9.21	11.02	16.14	0.77	0.53	0.67	1.01	0.89	3.81	4.85	7.53	3.14	3.63	1.37	1.15	0.7	0.59	1.33	0.66	1.15	0.66	0.82	0.53
X - 14338			LC/MS Pos	2600	265.2					0.29	0.29	0.29	0.29	0.29	5.32	1.68	1.36	1.44	2.27	0.29	0.29	0.29	0.29	0.29	0.37	0.64	0.51	0.29	0.51	0.29	0.29	0.29	0.29	0.29	0.29	0.29	0.29	0.29	0.29
X - 14377			LC/MS Neg	2676	320.2					0.59	0.59	0.59	0.59	0.59	2.71	1	0.59	0.83	1.07	0.59	0.59	0.59	0.59	0.59	0.59	0.59	0.59	0.59	0.59	0.59	0.59	0.59	0.59	0.59	0.59	0.59	0.59	0.59	0.59
X - 14384			LC/MS Neg	2732	265.2					1.68	0.98	0.91	0.74	0.9	75.76	36.76	41.28	39.51	59.2	1.77	0.83	1.02	1.56	0.69	8.88	10.98	11.34	4.04	8.87	1.28	2.4	0.64	0.72	1.65	0.55	0.66	0.79	0.48	0.2
X - 14388			LC/MS Neg	2753	235.1					1.02	0.32	0.92	0.32	0.32	49.81	42.32	20.61	42.46	32.41	0.98	0.39	0.32	0.86	0.32	5.37	14.22	9.81	5.32	6.32	0.82	0.79	0.32	0.32	0.85	1.12	0.8	0.34	0.88	0.47
X - 14487			LC/MS Neg	3637	295.1					0.62	0.62	0.62	0.62	0.62	1.9	0.75	0.62	1	1	0.62	0.62	0.62	0.62	0.62	0.62	0.62	0.62	0.62	0.62	0.62	0.62	0.62	0.62	0.62	0.62	0.62	0.62	0.62	0.62
X - 14489			LC/MS Neg	3683	263.2					0.28	0.28	0.28	0.28	0.28	5.66	1.61	1.43	1.4	2.27	0.28	0.28	0.28	0.28	0.28	0.38	0.6	0.45	0.28	0.38	0.28	0.28	0.28	0.28	0.28	0.28	0.28	0.28	0.28	0.28
X - 14588			LC/MS Neg	648	151					0.9	1	0.91	1.14	0.69	1.64	1.14	1.42	1.73	1.65	1.16	0.65	0.71	1.07	0.51	1.83	1.27	1.3	1.3	1.11	1.14	1.7	0.76	1	1.14	0.17	0.17	0.59	0.33	0.17
X - 14594			LC/MS Pos	5267	260.2					0.86	5.33	2.02	3.81	1.51	2.54	1.31	1.69	2.53	2.15	0.51	0.57	0.53	0.41	0.59	0.96	1.04	2.1	0.74	1.14	0.75	1.97	0.9	1.57	1.03	1.55	1.09	1.67	1.27	2.5
X - 14596			LC/MS Pos	2510	176.1					2.36	2.69	2.32	2.5	2.86	2.51	2.09	2.32	1.66	2.82	1.36	1.2	1.45	1.29	1.21	1.26	1.85	1.3	0.9	1.12	1.8	1.87	1.39	1.72	1.41	0.64	0.68	0.67	0.67	0.78
X - 14900			LC/MS Neg	2117	258.2					0.52	0.52	0.52	0.52	0.52	2.79	0.9	0.52	1	1.09	0.52	0.52	0.52	0.52	0.52	0.52	0.52	0.52	0.52	0.52	0.52	0.52	0.52	0.52	0.52	0.52	0.52	0.52	0.52	0.52
X - 14949			LC/MS Pos	957	219.2					0.84	0.84	0.84	0.84	0.84	0.84	0.84	0.84	0.84	0.84	0.84	0.84	0.84	0.84	0.84	0.84	0.84	0.84	0.84	0.84	0.84	0.84	0.84	0.84	0.84	0.84	0.84	0.84	0.84	0.84
X - 15117			LC/MS Neg	652	333.1					1	0.18	0.16	0.16	0.62	2.34	0.16	0.16	0.16	0.16	1.33	1.24	0.39	1.48	0.16	2.7	0.16	0.44	0.16	0.62	0.16	1.61	1	1.3	1.17	1.09	0.93	0.16	0.25	0.16
X - 15123			LC/MS Pos	1422	509.3					0.48	0.48	0.48	0.48	0.48	0.48	0.48	0.48	0.48	0.48	0.48	0.48	0.59	0.48	1.09	0.48	0.48	2.16	0.9	1	0.48	0.48	0.48	0.48	0.55	13.35	5.12	0.71	0.48	0.48
X - 15124			LC/MS Pos	1776	300					0.86	0.86	0.86	0.86	0.86	0.86	0.86	0.86	0.86	0.86	0.86	0.86	0.86	0.86	0.86	0.86	0.86	0.86	0.86	0.86	0.86	0.86	0.86	0.86	0.86	0.86	0.86	0.86	0.86	0.86
X - 15150			LC/MS Neg	1534	294.1					0.02	0.02	0.02	0.02	0.02	6.17	38.66	4.13	43.72	5.74	0.56	0.02	0.02	0.05	0.02	1.41	19.16	1.71	8.36	1.38	0.49	0.08	0.02	0.02	0.62	0.02	0.02	0.05	0.02	0.02
X - 15151			LC/MS Pos	1599	239					0.82	0.87	0.49	0.43	0.5	76.34	47.62	58.45	47.21	73.29	1.12	0.87	0.98	1.38	0.86	13.27	13.91	12.82	6.43	12.22	1.15	2.04	0.62	0.46	1.34	1.5	1.23	1.37	1.08	1.02
X - 15159			LC/MS Pos	1451	310.1					1.1	0.69	0.5	0.5	0.5	74.33	54.69	44.53	51.13	60.78	1	0.5	0.75	0.78	0.71	8.76	13.1	10.2	5.85	7.9	0.77	1.21	0.5	0.5	0.67	1.02	1	0.75	0.81	0.89
X - 15160			LC/MS Pos	1468	283.1					0.85	0.18	0.18	0.18	0.18	16.35	29.37	9.96	32.96	13.84	0.8	0.18	0.18	0.21	0.18	1.8	5.58	2.01	2.52	1.53	0.81	0.38	0.65	0.18	1.06	0.18	0.87	0.18	0.77	0.25
X - 15161			LC/MS Pos	1515	206					4.65	3.14	2.21	5.03	2.28	1.62	1.99	1.55	1.56	2.01	0.55	0.92	0.68	0.31	0.82	0.88	1.09	0.54	0.88	0.06	0.66	0.97	0.41	0.48	0.43	0.62	0.73	0.74	0.66	0.79
X - 15162			LC/MS Pos	1504	432.2					1.09	1	0.63	0.16	0.51	19.19	15.61	16.29	18.69	19.02	0.16	0.16	0.16	0.16	0.16	1.94	2.29	2.59	0.16	1.32	1.06	0.16	0.8	0.99	0.46	1.4	1	0.97	0.86	0.16
X - 15163			LC/MS Pos	1533	502.8					0.5	1.19	0.34	1.54	3.98	0.96	0.97	1.4	0.78	1.02	0.75	1.19	1.4	0.95	1.23	1.42	1.6	1.46	0.98	1.32	0.19	0.19	0.19	0.19	0.19	0.19	0.19	0.19	0.19	0.19
X - 15166			LC/MS Pos	1740	280.1					0.31	1.01	1	0.31	0.31	68.33	30.97	22.57	27.41	44.95	0.64	0.52	0.56	0.56	0.59	9.88	14.4	16.31	7.57	12.6	0.31	1.09	0.31	0.62	0.31	0.31	0.31	0.76	0.68	0.68
X - 15168			LC/MS Pos	1850	294.1					0.93	1	1	0.69	1.02	138.44	44.87	52.77	47.64	98.34	0.69	0.7	0.67	0.81	0.88	10.17	14.02	20.56	4.98	13.25	0.86	1.07	0.21	0.51	0.21	0.21	0.66	1	0.82	0.21
X - 15169			LC/MS Pos	1906	281.1					1	1.08	0.67	0.87	1.03	36.99	17.09	24.32	19.5	32.75	0.75	0.4	0.53	0.68	0.33	6.69	5.95	7.61	4.46	5.97	0.91	1.61	0.61	0.44	1.04	0.79	0.68	1.22	0.22	0.68
X - 15220			LC/MS Neg	2632	274.1					1.74	2.2	2.68	2.73	3.28	3.33	4.05	2.32	3.78	2.6	0.64	0.37	0.64	0.33	0.89	1.26	1.7	0.92	1.62	1.05	2.05	1.79	2.06	2.26	2.12	0.7	1.04	1.56	1.46	1.52
X - 15222			LC/MS Neg	5138	211.2					0.93	1.11	0.74	0.94	0.75	2.12	1.4	1.42	1.5	1.84	1.02	0.93	0.84	0.65	0.81	1.9	1.51	3	1.51	1.54	0.99	1.39	0.81	0.81	0.92	1	1.43	1.01	0.92	0.87
X - 15223			LC/MS Neg	5335	388.2					1.84	1.99	1.69	1.33	1.27	0.91	1.43	1.37	1.24	2.16	1	0.89	0.8	0.72	0.59	2.41	1.16	1.28	1.95	1.34	0.83	0.8	0.59	0.89	0.79	1.02	1.29	1.22	0.96	0.6
X - 15294			GC/MS	2342	349.2					0.81	0.81	0.81	0.81	0.81	0.81	0.81	0.81	0.81	0.81	0.81	0.81	0.81	0.81	0.81	0.81	0.81	0.81	0.81	0.81	0.81	0.81	0.81	0.81	0.81	0.81	0.81	0.81	0.81	0.81
X - 15301			LC/MS Neg	4991	311.1					0.99	0.87	1	0.75	0.87	3.15	2.19	2.22	2.74	2.83	0.72	0.75	0.83	0.68	1.01	2.78	2.39	3.02	2.23	1.99	0.91	0.76	0.73	0.31	0.86	1.05	1.52	1.21	1.18	1
X - 15316			LC/MS Neg	1116	309.1					1	0.76	0.36	0.63	0.36	29.78	25.1	22.53	31.21	31.72	0.36	0.36	0.36	0.49	0.36	5.32	6.53	3.8	5.03	3.3	0.36	0.69	0.36	0.36	0.49	0.36	0.36	0.36	0.36	0.36
X - 15321			LC/MS Pos	3379	516.1					2.47	2.07	1.36	2.19	1.1	1.4	2.54	2.95	2.56	2.16	1.32	0.79	0.58	1.1	0.46	2.73	1.53	0.7	1.44	1.55	1	2.78	0.54	0.97	0.84	0.1	0.09	0.09	0.09	0.14
X - 15337			LC/MS Pos	3702	272					1.61	3.9	2.76	3.55	4.12	3.68	3.29	2.85	2.8	2.77	0.41	0.33	0.48	0.34	0.54	0.95	1.17	1.13	1.08	0.99	2.22	2.15	1.9	2.56	1.8	1.16	1.01	1.84	1.33	2.2
X - 15344			LC/MS Neg	1872	497.1					0.18	0.18	0.18	0.18	0.18	0.18	0.18	0.18	0.18	0.73	1.96	1.69	1.39	1.59	1.13	1.22	1	0.49	0.77	0.88	1.1	1.94	0.5	0.77	0.81	0.18	0.18	0.18	0.18	0.18
X - 15351			LC/MS Pos	4754	304					1.53	3.7	3.23	2.95	4.24	3.61	2.43	3.03	2.32	3.03	0.43	0.26	0.42	0.28	0.57	0.9	0.99	1.12	1.22	0.9	2.35	2.07	1.91	2.22	1.64	1.01	1.17	1.66	1.57	2.26
X - 15371			LC/MS Neg	4060	557.2					0.53	0.53	0.53	0.53	0.53	6.37	0.53	0.65	1.27	3.49	0.53	0.53	0.53	0.53	0.53	0.53	0.53	0.53	0.53	0.53	0.53	0.53	0.53	0.53	0.53	0.53	0.53	0.53	0.53	0.53
X - 15375			LC/MS Pos	2502	328					0.84	1.41	0.82	1.14	1.6	6.33	2.31	1.59	2.59	1.99	0.56	0.61	0.91	0.52	0.95	1.11	1.81	1.68	1.13	0.74	1.48	1.41	1.37	1.77	1.73	1.02	1.12	1.11	1	0.67
X - 15382			LC/MS Pos	2540	271					2.2	5.56	5.35	7.05	8.4	5.93	5.01	3.89	4.98	3.99	1.37	1.33	1.37	0.92	1.34	1.07	1.66	1.53	1.34	1.11	2.38	2.17	2.49	2.65	2.31	0.59	0.59	1	0.96	0.91
X - 15383			LC/MS Neg	2842	686.2					0.83	0.83	0.83	0.83	0.83	0.83	0.83	0.83	0.83	0.83	0.83	0.83	0.83	0.83	0.83	0.83	0.83	0.83	0.83	0.83	0.83	0.83	0.83	0.83	0.83	0.83	0.83	0.83	0.83	0.83
X - 15394			LC/MS Pos	2644	352					0.19	0.19	0.19	0.19	0.19	0.19	1	0.19	1.18	1	0.19	0.22	0.31	0.19	0.34	5.47	3.5	1.03	2.35	2.47	1.07	2	0.52	0.63	0.95	0.3	0.19	0.19	0.19	0.19
X - 15413			LC/MS Neg	2987	444.2					0.68	0.68	0.68	0.68	0.68	0.68	0.68	0.68	0.68	0.68	0.68	0.68	0.68	0.68	0.68	0.68	0.68	0.68	0.68	0.68	0.68	0.68	0.68	0.68	0.68	0.68	0.68	0.68	0.68	0.68
X - 15482			LC/MS Pos	3635	272.1					1.39	2.02	2.01	1.92	2.51	2.77	2.75	2.21	2.69	2.03	0.3	0.3	0.39	0.42	0.46	0.74	1.21	0.77	1.19	1	1.86	1.48	1.22	1.28	1.06	0.95	1	1.23	0.9	1.3
X - 15484			LC/MS Pos	2506	271					2.42	5.39	5.74	6.6	9.11	6.69	5.38	4.08	5.88	4.32	1.26	1.3	1.26	0.88	1.42	1.25	1.88	1.69	1.31	1.09	2.22	2.2	2.28	3.08	2.39	0.49	0.54	0.98	0.9	1
X - 15520			LC/MS Pos	1859	478.1					1.57	1.18	1.35	1.1	1.28	0.11	0.11	0.11	0.11	0.11	0.11	0.11	0.11	0.11	0.11	0.11	0.11	0.11	0.11	0.11	0.71	0.9	0.28	0.11	0.45	0.11	0.11	0.11	0.11	0.11
X - 15528			LC/MS Pos	2175	170.1					0.17	0.17	0.21	0.17	0.17	1.57	0.88	1.47	1.8	0.17	0.4	0.55	0.39	0.53	0.43	0.17	1.12	0.82	1	0.96	0.78	0.72	0.99	1.17	0.75	1.22	1.25	1.08	1.11	0.86
X - 15546			LC/MS Pos	1861	271.1					0.86	1.54	1.15	1.07	1	1.46	0.82	1.48	0.95	1.01	1.17	1.31	0.94	2.14	1.28	1.14	0.83	1.5	0.97	1.44	0.74	0.76	0.64	1.4	0.1	0.95	0.72	0.71	0.75	1.35
X - 15558			LC/MS Pos	4346	342.1					1.06	0.37	1.07	0.37	0.57	0.37	1.84	3.38	2.61	3.22	0.9	0.37	0.72	0.89	0.61	0.37	3.92	0.37	1.55	1.81	1.28	0.37	0.62	0.64	2.16	0.37	0.94	0.37	0.86	4
X - 15559			LC/MS Pos	4418	450.2					0.8	0.35	0.73	0.35	0.69	0.35	2.28	5.78	2.44	5.31	0.97	0.35	0.85	0.99	0.67	0.59	5.5	0.35	1.55	2.22	1.24	0.35	0.68	0.74	3.11	0.35	1.18	0.35	0.8	4.51
X - 15562			LC/MS Pos	4686	470.1					1.18	0.04	1.09	0.21	0.65	0.04	2.07	6.05	3.14	5.66	0.95	0.04	0.75	1	0.6	0.68	4.58	0.04	1.74	2.51	1.43	0.04	0.63	0.7	2.68	0.04	1.04	0.04	0.87	4.33
X - 15563			LC/MS Pos	4749	490					1.18	0.12	1.08	0.12	0.69	0.12	2.01	5.46	2.8	5.11	0.78	0.12	0.63	0.91	0.47	0.42	4.86	0.12	1.64	1.98	1.37	0.12	0.64	0.59	3.31	0.12	0.92	0.12	0.85	3.94
X - 15573			LC/MS Pos	2476	437.4					0.75	1.5	0.26	1.54	0.9	0.26	0.26	0.26	0.26	0.26	1.57	0.54	0.82	1.14	0.47	0.26	0.26	1.68	0.26	1	0.7	1.09	0.31	0.46	1.73	0.26	0.26	0.26	0.26	0.26
X - 15596			LC/MS Neg	2140	260.1					1.47	1.68	2.54	1.76	3.03	2.99	2.62	2.16	2.92	2.11	0.59	0.33	0.54	0.28	0.86	0.28	1.23	0.28	1.12	0.28	1.75	1	1.88	1.36	1.78	0.28	0.89	0.63	1.18	1.04
X - 15605			LC/MS Neg	3119	270					1.8	1.59	1.5	1.34	0.63	0.1	0.1	0.1	0.1	0.1	2.77	8.04	3.82	6.28	3.68	2.13	1	1.13	0.99	1	0.28	0.81	0.21	0.1	0.52	0.62	1.83	0.29	0.1	0.1
X - 15607			LC/MS Neg	3508	268					0.28	0.28	0.28	0.28	0.28	0.28	1.03	0.28	1.84	0.28	0.93	1.1	0.69	0.6	0.67	0.28	1.74	0.28	1.28	0.28	1.1	1.05	0.66	0.52	0.84	0.91	1.6	1.11	1	0.28
X - 15680			LC/MS Pos	1835	297.1					0.23	0.66	0.75	0.42	0.23	7.66	4.03	3.31	3.99	6.12	0.35	0.84	0.9	2.39	1.49	1.43	1.76	4.78	1.38	0.93	0.71	0.4	0.23	0.23	0.23	1	1.06	0.31	0.88	0.44
X - 15691			LC/MS Neg	5170	387.2					0.33	1	0.56	0.95	1.66	6.21	1.48	1.59	2.17	1.74	0.17	0.17	0.64	0.26	0.33	1.26	2.27	1.82	1.55	1.45	4.09	3.15	2.69	4.18	2.42	0.95	1.61	1.82	1.71	1.76
X - 15798			LC/MS Pos	1079	442					2.77	5.41	2.54	4.97	2.3	0.46	2.41	1.9	0.21	0.34	0.04	1.27	0.35	0.21	0.45	0.04	0.04	0.16	0.09	0.04	0.04	0.04	0.04	0.09	0.04	0.14	0.13	0.71	1.18	1.28
X - 15807			LC/MS Neg	3366	337.2					0.24	0.24	0.24	0.24	0.24	8.2	5.3	4.46	4.65	6.6	0.24	0.24	0.24	0.24	0.24	1	1.44	1.07	0.88	0.86	0.24	0.24	0.24	0.24	0.24	0.24	0.24	0.24	0.24	0.24
X - 15808			LC/MS Neg	3534	240.2					1.75	0.88	0.38	0.9	0.22	0.55	2.57	0.98	0.99	0.63	0.86	2.48	3.29	0.68	3.06	1.07	1.15	1.01	1.01	0.74	0.46	0.79	0.43	0.29	0.56	1.14	1.41	1.55	1.09	0.73
X - 15819			GC/MS	2066	315.1					0.28	0.28	0.28	0.28	0.28	0.28	0.28	0.28	0.28	0.28	1.38	0.4	0.28	2.54	0.85	0.28	0.58	0.63	0.56	0.28	1.05	0.49	0.7	5.36	0.93	0.28	0.28	1.11	2.33	2.76
X - 15995			LC/MS Neg	2701	495.2					2.17	4.16	1.35	4.29	1.58	2.06	0.95	1.83	0.97	1.97	2.17	2.71	1.53	3.05	1.11	1.39	0.5	0.72	0.4	0.86	0.63	2	0.29	1	0.67	0.25	0.15	0.4	0.15	0.3
X - 16063			LC/MS Neg	4770	341.1					0.43	0.43	0.43	0.43	0.43	0.43	1.56	1.11	1.37	1.06	0.43	0.43	0.43	0.43	0.43	1.22	1.1	0.43	1.42	0.87	0.43	0.43	0.43	0.43	0.43	0.43	0.66	0.43	0.43	0.43
X - 16094			LC/MS Pos	3691	276.2					2.34	2.89	3.37	3.29	4.69	2.79	3.02	2.27	2.4	2.44	0.73	0.54	0.92	0.59	1.12	0.95	1.2	0.94	1.51	1.35	2.69	2.18	2.73	2.85	2.47	0.78	1.04	1.44	1.49	1.99
X - 16103			LC/MS Neg	659.1	99.3					0.46	1	1.26	1	0.74	2.18	2.11	1.65	2.37	1.71	0.63	0.82	0.8	0.82	0.75	2.3	2.01	2.43	1.68	1.82	1.03	0.68	0.82	0.64	0.6	0.96	1.13	1.1	1.08	1.03
X - 16206			LC/MS Neg	670.7	177					1.11	1.25	1.04	1.08	0.84	2.02	1.54	1.63	1.7	2.05	1.02	0.77	0.87	1.05	0.96	1.86	1.46	2.06	1.43	1.5	1.2	1.15	0.93	0.92	0.95	0.63	0.87	0.79	0.79	0.65
X - 16249			LC/MS Neg	3505.5	245.2					0.98	0.56	0.7	0.98	0.54	3.27	3.26	3.87	4.44	3.53	0.59	0.88	0.99	0.66	0.92	1.54	1.85	0.89	1.42	1	0.97	1.5	0.81	0.87	1.11	0.66	1.1	0.83	0.95	0.86
X - 16250			LC/MS Neg	1055.2	160.1					1.43	0.56	1.3	1.03	0.56	5.5	7.74	9.67	8.87	9	1.63	1.97	1.16	3.5	0.97	5.52	3.58	2.58	3.23	3.74	1.97	3.5	1.78	2.01	1.76	0.53	0.49	0.41	0.58	0.38
X - 16251			LC/MS Neg	1366	174.1					4.05	1.36	2.71	1.44	0.88	0.06	0.64	0.6	0.5	0.53	4.69	2.09	3.83	2.97	4.43	1.83	1.68	1.09	2.21	1.49	0.88	1.2	0.46	0.12	0.91	0.59	0.78	0.06	0.3	0.06
X - 16252			LC/MS Neg	1534.6	174.1					4.25	5.75	2.96	3.96	2.29	0.77	0.56	1.81	0.63	2.06	6.33	10.79	6.08	11.11	6.89	9.82	3.94	9.87	3.75	7.68	0.74	3.97	0.79	0.26	2.35	5.71	3.2	0.73	0.71	0.46
X - 16255			LC/MS Pos	1717.9	328.9					1.08	0.8	0.81	0.41	0.68	8.68	9.6	6.84	9.55	9.98	1.02	1.26	0.9	0.85	1.47	4.92	3.96	3.36	3.21	4.34	0.23	0.37	0.33	0.52	0.23	0.93	0.97	0.65	0.93	1.25
X - 16258			LC/MS Neg	2069.8	350.2					0.22	0.22	0.22	0.22	0.39	0.22	0.22	0.87	0.99	1.65	0.53	0.44	0.4	0.22	0.4	5.39	4.51	1.75	3.89	2.64	2.24	2.28	1.44	1.01	2.14	0.32	0.77	0.81	1.47	1.12
X - 16262			LC/MS Pos	2693.7	518.3					0.76	0.76	0.76	0.76	0.76	0.76	0.76	0.76	0.76	0.76	0.76	0.76	0.76	0.76	0.76	0.76	0.76	0.76	0.76	0.76	1.87	2.71	0.85	0.9	1.1	0.87	0.76	1.18	1.11	0.9
X - 16266			LC/MS Neg	2543	454.1					2.06	1.33	1.99	1.98	2.7	2.91	2.9	2.66	3.92	3.01	0.76	0.3	0.57	0.63	0.57	1.04	0.85	0.75	0.92	0.84	3.9	4.58	5.37	5.61	3.29	0.89	1.17	2.15	2.13	1.84
X - 16270			LC/MS Neg	3514.8	630.3					1.55	2.8	1.5	3.2	2.05	0.82	0.44	0.79	0.51	0.1	4.24	2.57	1.97	4.79	1.63	0.1	0.1	0.88	0.1	0.1	0.89	1.15	0.59	1.02	0.98	0.1	0.1	0.1	0.1	0.1
X - 16272			LC/MS Pos	3598.1	575					1.01	1.14	1.22	1.3	1.5	0.44	0.44	0.44	0.44	0.44	0.44	0.44	0.44	0.44	0.44	0.44	0.44	0.44	0.44	0.58	0.94	0.99	0.44	0.44	0.76	0.44	0.44	0.44	0.44	0.44
X - 16275			LC/MS Pos	4687.5	288.2					0.39	0.39	0.74	0.39	0.95	0.39	0.39	0.39	1.05	0.99	0.65	0.39	0.4	0.39	0.39	0.39	1.66	0.39	1.91	0.39	0.88	1.31	1.5	0.65	0.91	0.39	0.39	0.73	0.75	0.39
X - 16291			LC/MS Neg	2771.3	711.3					0.8	1	1.33	0.91	0.81	0.43	0.43	0.43	0.43	0.43	0.48	0.43	0.43	0.43	0.43	0.43	0.43	0.43	0.43	0.43	0.43	0.43	0.65	0.8	0.43	0.43	0.43	0.43	0.43	0.43
X - 16306			LC/MS Neg	4126.7	450.3					1	0.6	0.35	0.62	0.76	2.25	7.48	4.92	6.7	4.46	0.35	0.35	0.35	0.35	0.35	1.1	0.97	0.35	0.79	0.35	0.35	0.35	0.35	0.35	0.35	0.35	0.35	0.35	0.35	0.35
X - 16307			LC/MS Neg	4431.9	649.2					0.49	0.49	0.49	0.49	0.49	0.49	0.49	0.49	0.49	0.49	0.49	0.49	0.49	0.49	0.49	0.49	0.49	0.49	0.49	0.49	0.98	1.2	1.32	3.41	1.02	0.76	0.49	1.69	0.85	2.53
X - 16317			LC/MS Neg	1258.2	310.2					0.58	0.58	0.58	0.58	0.58	2.29	0.58	0.58	0.58	1	0.58	0.58	0.58	0.58	0.58	0.58	0.58	0.58	0.58	0.58	0.58	0.58	0.58	0.58	0.58	0.58	0.58	0.58	0.58	0.58
X - 16323			LC/MS Neg	1447.7	267.1					0.5	0.5	0.5	0.5	0.5	4.28	1.11	0.95	0.77	1.05	0.5	0.5	0.5	0.5	0.5	0.5	1.14	1.08	0.59	0.58	0.5	0.5	0.5	0.5	0.5	0.5	0.5	0.5	0.5	0.5
X - 16335			LC/MS Neg	1866.6	336.2					0.54	0.54	0.54	0.54	0.54	1.86	1.07	0.54	0.62	1	0.54	0.54	0.54	0.54	0.54	0.54	0.54	0.54	0.54	0.54	0.54	0.54	0.54	0.54	0.54	0.54	0.54	0.54	0.54	0.54
X - 16352			LC/MS Neg	2379.4	577.3					1.14	0.31	0.41	0.32	0.34	13.84	10.47	10.89	12.04	13.71	0.3	0.3	0.3	0.3	0.3	0.72	0.3	0.3	0.3	0.3	0.3	0.3	0.3	0.3	0.3	0.3	0.3	0.3	0.3	0.3
X - 16380			LC/MS Neg	3194	838.3					0.66	0.44	0.64	0.34	0.55	2.1	1.63	1.34	1.78	2.33	0.34	0.34	0.34	0.34	0.34	0.34	0.34	0.34	0.34	0.34	0.34	0.34	0.34	0.34	0.34	0.34	0.34	0.34	0.34	0.34
X - 16439			LC/MS Pos	3795.8	322.1					1.11	0.39	1.1	0.39	0.54	0.39	1.88	2.29	2.51	2.44	0.84	0.39	0.66	0.86	0.72	1.85	2.91	0.39	1.38	1.98	1.25	0.39	0.53	0.9	1.75	0.39	0.84	0.39	0.8	2.57
X - 16447			LC/MS Pos	1103.4	246.1					0.23	0.23	0.23	0.23	0.23	5.1	1.39	1.39	1.46	1.77	0.23	0.23	0.23	0.23	0.23	0.36	0.61	0.6	0.33	0.23	0.23	0.23	0.23	0.23	0.23	0.23	0.23	0.23	0.23	0.23
X - 16468			LC/MS Pos	2143.4	246.1					1.22	1.23	1	0.91	1.03	49.75	12.45	15.48	9.59	25.78	0.87	0.87	1	1.39	0.72	6.39	6.7	12.14	4.32	6.68	1.04	1.81	0.74	0.78	1.6	0.91	0.68	1	0.72	0.63
X - 16538			LC/MS Pos	1244.9	515.6					2.42	2.45	3.31	2.72	6.34	0.03	1.03	0.24	0.27	0.03	0.03	0.75	0.77	0.1	0.73	0.03	0.03	0.03	0.03	0.03	0.03	0.03	0.03	0.03	0.03	0.03	0.03	0.31	0.72	0.76
X - 16543			LC/MS Pos	1795.1	336.9					0.52	0.52	0.52	0.52	0.52	0.52	0.52	0.52	0.52	0.52	0.52	0.52	0.52	0.52	0.52	0.52	0.52	0.52	0.52	0.52	0.52	0.52	0.52	0.52	0.52	1.27	1.82	1.31	1.62	1.38
X - 16617			LC/MS Neg	2805.1	218.1					0.56	0.16	0.36	0.16	0.16	2.8	3.12	3.33	3.15	2.61	0.41	0.32	0.16	0.16	0.16	1.62	1.73	1.18	1.44	1	0.8	0.98	0.16	0.48	0.46	0.44	0.76	0.44	0.68	0.51
X - 16693			LC/MS Pos	1628.4	176					3.29	4.77	3.73	3.69	3.02	1.26	0.9	1.28	0.85	1.93	4.99	7.16	5.21	6.24	6.18	4.32	1.7	3.14	1.72	3.04	0.74	2.35	0.72	0.26	1.56	2.81	1.68	0.41	0.45	0.04
X - 16958			LC/MS Pos	1715	444					1.02	1.09	0.93	0.8	0.67	6.11	3.14	1.99	4.14	0.33	0.33	0.33	0.33	0.33	0.33	5	3.17	2.57	4.24	3.32	0.77	0.86	0.33	0.52	0.4	0.57	0.74	0.77	1.02	0.75
X - 16964			LC/MS Neg	2988	174.2					2.61	3.06	3.25	2.79	3.42	2.47	1.81	2.21	2.19	2.79	1.53	1.16	1.06	1.36	1.38	1.53	1.02	1.17	1	1.12	1.86	1.58	1.65	1.93	1.26	0.75	0.6	0.78	0.89	0.92
X - 16965			LC/MS Neg	1602	126.2					1.88	1.73	1.47	1	1.08	0.1	0.46	0.52	0.1	0.58	1.56	0.73	1.44	1.05	1.32	1.59	1.26	1.68	1.08	1.05	0.29	0.64	0.1	0.1	0.5	0.53	0.47	0.1	0.1	0.1
X - 16969			LC/MS Neg	3694.7	460.2					0.28	0.28	0.28	0.28	0.28	0.28	0.28	0.28	0.28	0.28	0.28	0.28	0.28	0.28	0.28	0.28	0.83	0.28	0.89	0.51	0.75	0.86	0.72	0.69	0.82	1.06	1.22	1	1.07	0.92
X - 17010			LC/MS Neg	3169.5	189					1.03	1.08	1.26	1.07	0.8	4.6	5.42	7.07	5.75	4.99	0.74	0.6	0.78	0.74	0.87	1.45	1.49	1.55	1.16	1.24	0.55	1.06	0.74	0.69	0.98	0.86	0.99	1.09	0.85	0.63
X - 17011			LC/MS Neg	1070.5	142					0.18	0.18	0.18	0.18	0.18	1.09	1.19	1.37	1.33	1.39	0.18	0.18	0.18	0.18	0.18	0.68	0.18	0.18	0.18	0.18	0.18	0.66	0.18	0.37	0.45	0.52	0.18	0.18	0.33	0.64
X - 17101			LC/MS Pos	1818	454.3					0.5	0.44	0.45	0.47	0.54	3.9	5.1	3.5	4.78	2.57	1.64	1.38	1.64	1.56	1.89	7.77	8.86	8.02	8.05	8.43	0.53	0.52	0.36	0.45	0.53	0.96	1.19	1.19	1.31	1.04
X - 17105			LC/MS Pos	4132.1	456.2					1.38	1.71	1.58	2.62	1.76	1.35	1.33	1.43	1.08	1.65	0.78	0.45	0.84	0.63	0.33	1.36	0.97	0.05	1.18	0.05	2.2	3.99	2.56	4.43	1.25	1	0.86	1.88	1	1.75
X - 17115			LC/MS Neg	1308.7	316					1.21	0.91	0.64	0.77	0.57	1.41	2.07	1.58	2.12	2.17	0.85	0.54	0.36	0.89	0.53	2.86	1.54	1.62	1.68	1.89	0.85	1.04	0.73	0.93	0.74	0.84	0.73	0.62	0.7	0.81
X - 17246			LC/MS Neg	1223.1	362.1					0.52	0.52	0.52	0.52	0.52	1.73	0.88	1.19	0.52	1.8	0.85	0.93	0.84	1.19	1.61	0.7	0.52	0.52	0.85	1.07	0.52	0.52	0.52	0.52	0.52	0.52	0.52	0.52	0.52	0.52
X - 17263			LC/MS Neg	4608.6	259.2					0.25	0.25	0.25	0.25	0.25	0.25	0.25	0.25	0.25	0.25	0.25	0.25	0.25	0.25	0.25	2.09	0.25	1.83	0.25	0.9	0.25	0.25	0.25	0.25	0.25	0.25	0.38	0.25	0.25	0.25
X - 17265			LC/MS Pos	2685.3	653.3					3.18	2.82	2.15	2.87	2.97	0.18	0.18	0.18	0.18	0.18	2.36	0.42	0.75	1.47	0.56	0.18	0.18	0.18	0.18	0.18	1.15	1.08	0.4	0.4	0.88	0.29	0.27	0.18	0.18	0.18
X - 17267			LC/MS Pos	3802.1	545.2					1.6	1.66	1.51	2.25	1.59	0.38	0.79	0.38	0.97	0.38	1.34	0.45	0.52	1.12	0.38	0.38	0.38	0.38	0.38	0.38	0.65	1	0.84	0.79	1.05	0.38	0.38	0.38	0.38	0.38
X - 17271			LC/MS Neg	3600.1	543.3					2.42	1.98	2.4	2.7	2.19	0.36	0.74	0.36	0.69	0.36	1.54	0.52	0.67	1.36	0.36	0.36	0.36	0.36	0.36	0.36	0.93	1	1	0.92	1.22	0.36	0.36	0.36	0.36	0.36
X - 17274			LC/MS Pos	2134.7	398.2					0.98	1.1	0.73	1.05	0.68	1.8	1.49	2.19	1.59	2.47	3.39	3.3	2.13	3.78	1.94	1.31	0.94	1.33	0.89	1.36	1.7	2.85	1.02	1.67	1.35	0.11	0.12	0.16	0.15	0.18
X - 17279			LC/MS Pos	4445.7	290.1					0.98	2.92	2.13	2.35	3.03	2.71	2.45	2.01	2.66	2.48	0.51	0.34	0.38	0.52	0.67	1.02	0.34	1.67	1.54	0.75	1.97	1.97	1.22	1.9	1.18	0.92	0.94	1.58	1.41	1.77
X - 17430			LC/MS Pos	4716.8	473.3					0.88	0.16	1	0.55	0.67	0.16	1.74	4.86	2.57	4.22	0.67	0.16	0.71	1.01	0.49	0.16	5	1.42	1.54	1.87	1.03	0.16	0.74	0.99	3.66	0.16	0.95	0.46	0.91	3.17
X - 17435			GC/MS	1782	204.2					0.49	0.72	0.64	0.93	0.78	0.99	0.93	1.06	1.04	0.92	0.97	1.06	0.89	1.08	1.01	1.42	1.54	1.89	1.21	1.55	1.2	1.47	1.36	1.27	1.32	1.45	2.83	2.77	2.82	3.06
X - 17487			GC/MS	1486.7	184.1					1.29	0.51	1	1.29	0.7	0.51	0.51	0.51	0.51	0.51	0.51	0.51	0.51	0.51	0.51	0.51	0.51	0.51	0.51	0.51	0.51	0.51	0.51	0.51	0.51	0.51	0.51	0.51	0.51	0.51
X - 17502			LC/MS Neg	5093.4	297.3					2.99	0.84	0.58	1.03	0.28	0.22	0.22	0.22	0.22	0.62	1.12	2.87	6.12	0.68	7.22	0.22	0.83	0.22	0.52	0.22	0.22	0.76	0.25	0.27	0.31	1.36	1.98	2.34	1.03	1.34
X - 17819			LC/MS Neg	1601.8	308.2					0.14	0.14	0.14	0.14	0.14	2.61	1.66	1.67	1.82	2.53	0.14	0.14	0.14	0.14	0.14	0.29	0.34	0.31	0.14	0.26	0.14	0.14	0.14	0.14	0.14	0.14	0.14	0.14	0.14	0.14
X - 18155			LC/MS Pos	2118.8	376.1					0.47	0.23	0.5	0.22	0.14	1.4	0.14	1.2	0.14	1.47	0.14	0.14	0.14	0.28	0.34	1.84	1.45	2.02	0.89	2.61	0.14	0.14	0.14	0.14	0.14	0.21	0.14	0.14	0.26	0.14
X - 18160			LC/MS Neg	1939	430.3					0.03	0.03	0.03	0.03	0.03	1.88	7.9	1.64	8.32	1.69	0.03	0.03	0.03	0.03	0.03	0.03	0.03	0.03	0.03	0.03	0.03	0.03	0.03	0.03	0.03	0.03	0.03	0.03	0.03	0.03
X - 18161			LC/MS Neg	2040.6	402.2					0.77	0.77	0.77	0.77	0.77	1.14	0.77	0.82	1	1.01	0.77	0.77	0.77	0.77	0.77	0.77	0.77	0.77	0.77	0.77	0.77	0.77	0.77	0.77	0.77	0.77	0.77	0.77	0.77	0.77
X - 18162			LC/MS Neg	2250.1	278.2					0.7	0.84	0.66	0.26	0.68	67.5	31.8	27.91	30.69	48.33	0.98	0.54	1.19	1.04	0.86	14.21	21.34	22.79	11.7	16.58	0.91	0.91	0.26	0.43	0.93	0.89	1.15	1.2	1.41	0.62
X - 18164			LC/MS Neg	2643.9	304.2					0.11	0.11	0.11	0.11	0.11	2.2	1.96	1.72	1.93	2.21	0.11	0.11	0.11	0.11	0.11	0.23	0.26	0.28	0.11	0.19	0.11	0.11	0.11	0.11	0.11	0.11	0.11	0.11	0.11	0.11
X - 18165			LC/MS Neg	1775	281.1					0.16	0.21	0.16	0.16	0.2	7.32	7.07	4.4	7.88	6.6	0.16	0.16	0.16	0.16	0.16	0.77	1.45	1.01	0.46	0.99	0.16	0.16	0.16	0.16	0.16	0.16	0.16	0.16	0.16	0.16
X - 18166			LC/MS Neg	2587.8	561.3					0.9	0.9	0.9	0.9	0.9	0.9	1	1.16	0.92	1.11	0.9	0.9	0.9	0.9	0.9	0.9	0.9	0.9	0.9	0.9	0.9	0.9	0.9	0.9	0.9	0.9	0.9	0.9	0.9	0.9
X - 18167			LC/MS Neg	2786.6	358.2					0.55	0.55	0.55	0.55	0.55	1.38	0.74	0.55	1.02	1	0.55	0.55	0.55	0.55	0.55	0.55	0.55	0.55	0.55	0.55	0.55	0.55	0.55	0.55	0.55	0.55	0.55	0.55	0.55	0.55
X - 18168			LC/MS Neg	3505	833.1					0.16	0.16	0.16	0.16	0.16	1.19	1	1.15	2.15	1.77	0.16	0.16	0.16	0.16	0.16	0.16	0.16	0.16	0.16	0.16	0.16	0.16	0.16	0.16	0.16	0.16	0.16	0.16	0.16	0.16
X - 18169			LC/MS Neg	3575.3	554.3					0.57	0.57	0.57	0.57	0.57	1	0.57	0.57	1.2	1.12	0.57	0.57	0.57	0.57	0.57	0.57	0.57	0.57	0.57	0.57	0.57	0.57	0.57	0.57	0.57	0.57	0.57	0.57	0.57	0.57
X - 18170			LC/MS Neg	3551.5	468.3					0.98	0.98	0.98	0.98	0.98	0.99	1.03	1	0.98	1.17	0.98	0.98	0.98	0.98	0.98	0.98	0.98	0.98	0.98	0.98	0.98	0.98	0.98	0.98	0.98	0.98	0.98	0.98	0.98	0.98
X - 18171			LC/MS Neg	3333	555.3					0.87	0.87	0.87	0.87	0.87	0.88	0.87	1	1.2	1.18	0.87	0.87	0.87	0.87	0.87	0.87	0.87	0.87	0.87	0.87	0.87	0.87	0.87	0.87	0.87	0.87	0.87	0.87	0.87	0.87
X - 18172			LC/MS Neg	3287.3	424.2					1.22	0.88	0.82	0.38	0.47	5.68	8.22	9.09	8.83	8.48	0.15	0.15	0.15	0.15	0.15	2.41	1.66	0.53	0.89	1	0.15	0.15	0.15	0.15	0.15	0.15	0.15	0.15	0.15	0.15
X - 18173			LC/MS Neg	3536.9	499.3					0.81	0.81	0.81	0.81	0.81	1.1	0.89	0.81	1	1.22	0.81	0.81	0.81	0.81	0.81	0.81	0.81	0.81	0.81	0.81	0.81	0.81	0.81	0.81	0.81	0.81	0.81	0.81	0.81	0.81
X - 18174			LC/MS Neg	3412.3	556.4					0.12	0.12	0.12	0.12	0.12	1.14	1.45	1	2.1	1.54	0.12	0.12	0.12	0.12	0.12	0.17	0.36	0.12	0.16	0.12	0.12	0.12	0.12	0.12	0.12	0.12	0.12	0.12	0.12	0.12
X - 18175			LC/MS Neg	3371.3	613.4					0.5	0.12	0.3	0.12	0.12	1.79	5.98	2.41	5.73	2.32	0.12	0.12	0.12	0.12	0.12	0.71	1.17	0.12	0.83	0.29	0.12	0.12	0.12	0.12	0.12	0.12	0.12	0.12	0.12	0.12
X - 18176			LC/MS Neg	3663	605.2					0.84	0.84	0.84	0.84	0.84	1.04	0.84	0.89	1	1.06	0.84	0.84	0.84	0.84	0.84	0.84	0.84	0.84	0.84	0.84	0.84	0.84	0.84	0.84	0.84	0.84	0.84	0.84	0.84	0.84
X - 18177			LC/MS Neg	3131.5	548.3					0.42	1.33	0.34	0.8	1	1.83	5.12	4.02	5.68	3.73	0.34	0.34	0.34	0.34	0.34	0.34	0.34	0.34	0.34	0.34	0.72	0.92	0.34	0.34	0.94	0.34	0.34	0.34	0.34	0.34
X - 18178			LC/MS Neg	3389.6	434.1					0.45	0.45	0.45	0.45	0.45	0.45	0.45	0.45	0.45	0.45	0.45	0.45	0.45	0.45	0.45	0.45	0.45	0.45	0.45	0.45	0.45	0.45	0.45	0.45	0.45	1.35	1.32	0.66	0.55	0.7
X - 18179			LC/MS Pos	1013.9	260.2					0.51	0.51	0.51	0.51	0.51	2.08	1	0.51	0.88	1.09	0.51	0.51	0.51	0.51	0.51	0.51	0.51	0.51	0.51	0.51	0.51	0.51	0.51	0.51	0.51	0.51	0.51	0.51	0.51	0.51
X - 18180			LC/MS Pos	1181.2	237.2					0.97	0.49	0.52	0.45	0.38	2.76	2.52	2.63	2.05	3.54	0.1	0.1	0.1	0.1	0.1	0.1	0.1	0.1	0.1	0.1	0.1	0.1	0.1	0.1	0.1	0.1	0.1	0.1	0.1	0.1
X - 18181			LC/MS Pos	1405.3	341.8					0.43	0.28	0.6	0.17	0.19	5.01	3.65	3.17	3.48	4.06	1.37	1.46	1.47	1.64	1.94	3.98	2.93	1.8	3.67	3.25	1.91	0.59	0.25	0.34	0.22	0.39	0.64	0.33	1	0.54
X - 18182			LC/MS Pos	1647.3	537.3					0.82	0.82	0.82	0.82	0.82	1.15	0.82	0.93	1.12	1	0.82	0.82	0.82	0.82	0.82	0.82	0.82	0.82	0.82	0.82	0.82	0.82	0.82	0.82	0.82	0.82	0.82	0.82	0.82	0.82
X - 18183			LC/MS Pos	1790.9	273.6					0.99	0.99	0.99	0.99	0.99	0.99	1	0.99	1.03	1.2	0.99	0.99	0.99	0.99	0.99	0.99	0.99	0.99	0.99	0.99	0.99	0.99	0.99	0.99	0.99	0.99	0.99	0.99	0.99	0.99
X - 18184			LC/MS Pos	1838.1	357.3					0.85	0.85	0.85	0.85	0.85	0.87	1.17	1	0.85	1.34	0.85	0.85	0.85	0.85	0.85	0.85	0.85	0.85	0.85	0.85	0.85	0.85	0.85	0.85	0.85	0.85	0.85	0.85	0.85	0.85
X - 18185			LC/MS Pos	1860.2	511.8					0.13	0.11	0.11	0.11	0.11	2.01	2.09	1	1.97	0.66	0.11	0.11	0.11	0.11	0.11	0.11	0.11	0.11	0.11	0.11	0.11	0.11	0.11	0.11	0.11	0.11	0.11	0.11	0.11	0.11
X - 18186			LC/MS Pos	1889.2	579.5					0.71	0.56	0.43	0.35	0.38	2.53	2.33	2.04	2.23	2.34	0.84	0.97	1.03	1.16	1.2	2.21	2.41	2.91	2.09	2.33	1.85	1.75	0.94	0.92	0.9	1.7	2.09	1.69	2.36	1.12
X - 18187			LC/MS Pos	1881.4	386.8					0.38	0.5	0.31	0.19	0.47	1	2.55	1.43	1.17	1.29	1.01	0.91	0.67	1.08	1.08	1.79	2	2.69	1.5	1.9	1.28	1.54	0.74	0.74	1.16	1.61	2.16	1.53	1.9	1
X - 18188			LC/MS Pos	1929.3	279.2					0.9	0.9	0.9	0.9	0.9	1	0.96	1.04	0.9	1.08	0.9	0.9	0.9	0.9	0.9	0.9	0.9	0.9	0.9	0.9	0.9	0.9	0.9	0.9	0.9	0.9	0.9	0.9	0.9	0.9
X - 18189			LC/MS Pos	1934.6	393.2					0.65	0.65	0.65	0.65	0.65	1.19	0.65	0.68	1.13	1	0.65	0.65	0.65	0.65	0.65	0.65	0.65	0.65	0.65	0.65	0.65	0.65	0.65	0.65	0.65	0.65	0.65	0.65	0.65	0.65
X - 18190			LC/MS Pos	2111.5	264.2					0.49	0.49	0.49	0.49	0.49	98.16	70.55	66.8	76.22	79.94	0.49	0.49	0.49	0.49	0.49	0.49	0.49	0.49	0.49	0.49	0.49	0.49	0.49	0.49	0.49	0.49	0.49	0.49	0.49	0.49
X - 18191			LC/MS Pos	2092.9	398.5					0.97	0.97	0.97	0.97	0.97	1.07	1	0.97	0.99	1.16	0.97	0.97	0.97	0.97	0.97	0.97	0.97	0.97	0.97	0.97	0.97	0.97	0.97	0.97	0.97	0.97	0.97	0.97	0.97	0.97
X - 18193			LC/MS Pos	2277.1	426.9					0.82	0.82	0.82	0.82	0.82	1.1	0.89	0.82	1	1.24	0.82	0.82	0.82	0.82	0.82	0.82	0.82	0.82	0.82	0.82	0.82	0.82	0.82	0.82	0.82	0.82	0.82	0.82	0.82	0.82
X - 18194			LC/MS Pos	2273.4	529.6					0.75	1.17	0.89	0.83	0.81	0.44	1.09	0.59	0.68	0.84	1.8	1.73	1.43	1.81	1.38	0.78	0.64	0.48	0.7	0.64	2.08	2.83	1.55	2.15	1.58	2.34	1.7	2.7	1.78	2.06
X - 18195			LC/MS Pos	2340.8	333.8					0.79	0.79	0.79	0.79	0.79	0.99	0.79	1	1.31	1.43	0.79	0.79	0.79	0.79	0.79	0.79	0.79	0.79	0.79	0.79	0.79	0.79	0.79	0.79	0.79	0.79	0.79	0.79	0.79	0.79
X - 18196			LC/MS Pos	2368.4	516.7					0.09	0.09	0.09	0.09	0.09	1.39	2.63	1.25	3.12	1.13	0.09	0.09	0.09	0.09	0.09	1	0.99	0.09	0.89	0.34	0.09	0.09	0.09	0.09	0.09	0.09	0.09	0.09	0.09	0.09
X - 18197			LC/MS Pos	2487.7	342.4					0.08	0.06	0.06	0.06	0.06	0.96	1.45	1.06	1.74	1	0.06	0.06	0.06	0.06	0.06	0.06	0.06	0.06	0.06	0.06	0.06	0.06	0.06	0.06	0.06	0.06	0.06	0.06	0.06	0.06
X - 18199			LC/MS Pos	2503.6	563.5					0.6	0.6	0.6	0.6	0.6	1.13	0.61	0.6	1.18	1	0.6	0.6	0.6	0.6	0.6	0.6	0.6	0.6	0.6	0.6	0.6	0.6	0.6	0.6	0.6	0.6	0.6	0.6	0.6	0.6
X - 18200			LC/MS Pos	2603.6	606.9					0.7	0.75	0.31	0.41	0.35	59.95	35.65	43.05	37.24	54.52	0.31	0.31	0.31	0.31	0.31	2.9	3.98	1.13	1.63	1.99	0.31	0.31	0.31	0.31	0.31	0.31	0.31	0.31	0.31	0.31
X - 18202			LC/MS Pos	2681.5	378.4					0.11	0.03	0.07	0.03	0.03	0.94	1.84	1.35	1.66	1.06	0.03	0.03	0.03	0.03	0.03	0.03	0.03	0.03	0.03	0.03	0.03	0.03	0.03	0.03	0.03	0.03	0.03	0.03	0.03	0.03
X - 18203			LC/MS Pos	2678.2	659.3					0.11	0.11	0.11	0.11	0.11	0.66	1.63	0.94	1.06	1.31	0.11	0.11	0.11	0.11	0.11	0.11	0.11	0.11	0.11	0.11	0.11	0.11	0.11	0.11	0.11	0.11	0.11	0.11	0.11	0.11
X - 18206			LC/MS Pos	3103.2	640					0.25	0.25	0.25	0.25	0.25	1.24	1.64	1.36	1.19	1.48	0.25	0.25	0.25	0.25	0.25	0.81	0.62	0.25	0.71	0.42	0.25	0.25	0.25	0.25	0.25	0.25	0.25	0.25	0.25	0.25
X - 18207			LC/MS Pos	3292	495.4					0.69	0.69	0.69	0.69	0.69	1.45	1.01	0.83	0.69	1	0.69	0.69	0.69	0.69	0.69	0.69	0.69	0.69	0.69	0.69	0.69	0.69	0.69	0.69	0.69	0.69	0.69	0.69	0.69	0.69
X - 18209			LC/MS Pos	3500.5	525.4					0.95	0.95	0.95	0.95	0.95	0.95	0.99	1.04	0.95	1.01	0.95	0.95	0.95	0.95	0.95	0.95	0.95	0.95	0.95	0.95	0.95	0.95	0.95	0.95	0.95	0.95	0.95	0.95	0.95	0.95
X - 18211			LC/MS Pos	3527.5	434.5					0.77	0.77	0.77	0.77	0.77	0.89	1	1	0.77	1.03	0.77	0.77	0.77	0.77	0.77	0.77	0.77	0.77	0.77	0.77	0.77	0.77	0.77	0.77	0.77	0.77	0.77	0.77	0.77	0.77
X - 18212			LC/MS Pos	3568.8	687.4					0.12	0.08	0.08	0.08	0.08	1.4	1	0.97	2.09	1.69	0.08	0.08	0.08	0.08	0.08	0.08	0.08	0.08	0.08	0.08	0.08	0.08	0.08	0.08	0.08	0.08	0.08	0.08	0.08	0.08
X - 18213			LC/MS Pos	3645.9	456.8					0.9	0.9	0.9	0.9	0.9	0.9	0.92	1	1.16	1.5	0.9	0.9	0.9	0.9	0.9	0.9	0.9	0.9	0.9	0.9	0.9	0.9	0.9	0.9	0.9	0.9	0.9	0.9	0.9	0.9
X - 18214			LC/MS Pos	3641.5	731.4					0.58	0.37	0.3	0.2	0.26	1.42	1.82	2.21	1.62	2.21	0.2	0.2	0.2	0.2	0.2	0.2	0.2	0.2	0.2	0.2	0.2	0.2	0.2	0.2	0.2	0.2	0.2	0.2	0.2	0.2
X - 18215			LC/MS Pos	4496.4	447.5					0.43	0.97	0.91	0.8	0.52	5.71	3.37	5.1	6.12	4.49	0.43	0.46	0.49	0.56	0.59	0.74	1.46	1.55	1.1	0.81	0.69	0.72	0.59	0.55	1.07	1.65	1.97	1.28	1.77	1.89
