# Supplementary material for: Metabolic and transcriptional profiling reveals pyruvate dehydrogenase kinase 4 as a mediator of epithelial-mesenchymal transition and drug resistance in tumor cells
Source: Cancer Metab. 2014 Nov 3;2:20. doi: 10.1186/2049-3002-2-20 (PMC4221711; doi:10.1186/2049-3002-2-20)
Supplement: Supplementary file 8 — Additional file 8: Table S2: Proteins identified in the FLAG-PDK4 immunoprecipitates by mass spectrometry analysis. (XLS 104 KB) [file 40170_2014_136_MOESM8_ESM.xls]

## Sheet: Trestle Output
Reference	Gene (UniProt)	Description (UniProt)	Mol. Wt.	FLAG_control	PDK4_WT	PDK4_E254A
PDK4_HUMAN	PDK4	[Pyruvate dehydrogenase [lipoamide]] kinase isozyme 4, mitochondrial	46469	0	710	866
TCPB_HUMAN	CCT2	T-complex protein 1 subunit beta	57488	0	60	84
AIFM1_HUMAN	AIFM1	Apoptosis-inducing factor 1, mitochondrial	66901	0	50	70
TCPA_HUMAN	TCP1	T-complex protein 1 subunit alpha	60344	0	36	52
MSH6_HUMAN	MSH6	DNA mismatch repair protein Msh6	152786	0	33	38
TCPD_HUMAN	CCT4	T-complex protein 1 subunit delta	57924	0	31	42
TCPH_HUMAN	CCT7	T-complex protein 1 subunit eta	59367	0	30	41
TCPG_HUMAN	CCT3	T-complex protein 1 subunit gamma	60534	0	27	55
TCPZ_HUMAN	CCT6A	T-complex protein 1 subunit zeta	58024	0	27	39
FANCI_HUMAN	FANCI	Fanconi anemia group I protein	149324	0	26	23
DYHC1_HUMAN	DYNC1H1	Cytoplasmic dynein 1 heavy chain 1	532408	0	25	31
AL1L2_HUMAN	ALDH1L2	Probable 10-formyltetrahydrofolate dehydrogenase ALDH1L2	101746	0	22	24
CPT1A_HUMAN	CPT1A	Carnitine O-palmitoyltransferase 1, liver isoform	88368	0	19	14
XPO1_HUMAN	XPO1	Exportin-1	123386	0	18	25
ELP1_HUMAN	IKBKAP	Elongator complex protein 1	150254	0	17	25
ATPA_HUMAN	ATP5A1	ATP synthase subunit alpha, mitochondrial	59751	0	17	17
TTC27_HUMAN	TTC27	Tetratricopeptide repeat protein 27	96632	0	15	16
SPAT5_HUMAN	SPATA5	Spermatogenesis-associated protein 5	97904	0	14	16
MON2_HUMAN	MON2	Protein MON2 homolog	190487	0	14	16
HUWE1_HUMAN	HUWE1	E3 ubiquitin-protein ligase HUWE1	481891	0	13	31
TBB6_HUMAN	TUBB6	Tubulin beta-6 chain	49857	0	12	16
IRAK1_HUMAN	IRAK1	Interleukin-1 receptor-associated kinase 1	76537	0	12	8
NUP93_HUMAN	NUP93	Nuclear pore complex protein Nup93	93488	0	12	8
GANAB_HUMAN	GANAB	Neutral alpha-glucosidase AB	106874	0	11	14
TCPW_HUMAN	CCT6B	T-complex protein 1 subunit zeta-2	57765	0	11	10
UBR4_HUMAN	UBR4	E3 ubiquitin-protein ligase UBR4	573841	0	9	15
SYTM_HUMAN	TARS2	Threonyl-tRNA synthetase, mitochondrial	81036	0	9	12
PANK4_HUMAN	PANK4	Pantothenate kinase 4	85991	0	9	6
DNJA1_HUMAN	DNAJA1	DnaJ homolog subfamily A member 1	44868	0	8	13
TIM50_HUMAN	TIMM50	Mitochondrial import inner membrane translocase subunit TIM50	39646	0	8	11
MMS19_HUMAN	MMS19	MMS19 nucleotide excision repair protein homolog	113290	0	8	10
SSRD_HUMAN	SSR4	Translocon-associated protein subunit delta	18999	0	8	7
LAMP2_HUMAN	LAMP2	Lysosome-associated membrane glycoprotein 2	44961	0	8	7
U520_HUMAN	SNRNP200	U5 small nuclear ribonucleoprotein 200 kDa helicase	244508	0	7	12
DHB12_HUMAN	HSD17B12	Estradiol 17-beta-dehydrogenase 12	34324	0	7	10
ESYT2_HUMAN	ESYT2	Extended synaptotagmin-2	102357	0	7	8
RTEL1_HUMAN	RTEL1	Regulator of telomere elongation helicase 1	133683	0	7	7
ALG1_HUMAN	ALG1	Chitobiosyldiphosphodolichol beta-mannosyltransferase	52518	0	7	7
XPO2_HUMAN	CSE1L	Exportin-2	110417	0	7	7
ACOT8_HUMAN	ACOT8	Acyl-coenzyme A thioesterase 8	35914	0	7	7
NDKA_HUMAN	NME1	Nucleoside diphosphate kinase A	17149	0	7	5
RUXGL_HUMAN	NULL	Small nuclear ribonucleoprotein G-like protein	8544	0	7	3
TCAL2_HUMAN	TCEAL2	Transcription elongation factor A protein-like 2	25850	0	7	3
DHE3_HUMAN	GLUD1	Glutamate dehydrogenase 1, mitochondrial	61398	0	6	15
SMC4_HUMAN	SMC4	Structural maintenance of chromosomes protein 4	147182	0	6	14
IPO8_HUMAN	IPO8	Importin-8	119938	0	6	13
DNJA2_HUMAN	DNAJA2	DnaJ homolog subfamily A member 2	45746	0	6	7
GGT7_HUMAN	GGT7	Gamma-glutamyltransferase 7	70467	0	6	6
PP6R3_HUMAN	PPP6R3	Serine/threonine-protein phosphatase 6 regulatory subunit 3	97669	0	6	5
SPTC1_HUMAN	SPTLC1	Serine palmitoyltransferase 1	52744	0	5	9
FACD2_HUMAN	FANCD2	Fanconi anemia group D2 protein	166462	0	5	8
H4_HUMAN	HIST1H4A	Histone H4	11367	0	5	7
SMD1_HUMAN	SNRPD1	Small nuclear ribonucleoprotein Sm D1	13282	0	5	5
MCM7_HUMAN	MCM7	DNA replication licensing factor MCM7	81308	0	5	5
S61A1_HUMAN	SEC61A1	Protein transport protein Sec61 subunit alpha isoform 1	52265	0	5	5
CB047_HUMAN	C2orf47	Uncharacterized protein C2orf47, mitochondrial	32545	0	5	2
NDK8_HUMAN	NME2P1	Putative nucleoside diphosphate kinase	15529	0	5	2
PI4KA_HUMAN	PI4KA	Phosphatidylinositol 4-kinase alpha	231319	0	4	11
RUVB2_HUMAN	RUVBL2	RuvB-like 2	51157	0	4	10
PDK3_HUMAN	PDK3	[Pyruvate dehydrogenase [lipoamide]] kinase isozyme 3, mitochondrial	46939	0	4	9
RCN2_HUMAN	RCN2	Reticulocalbin-2	36876	0	4	7
RPB2_HUMAN	POLR2B	DNA-directed RNA polymerase II subunit RPB2	133897	0	4	7
MCE1_HUMAN	RNGTT	mRNA-capping enzyme	68557	0	4	5
PLPL6_HUMAN	PNPLA6	Neuropathy target esterase	149995	0	4	5
DLRB1_HUMAN	DYNLRB1	Dynein light chain roadblock-type 1	10922	0	4	4
B3KUX1_HUMAN	NULL	cDNA FLJ40832 fis, clone TRACH2012742, highly similar to dehydrogenase	22436	0	4	4
RS13_HUMAN	RPS13	40S ribosomal protein S13	17222	0	4	4
SYFA_HUMAN	FARSA	Phenylalanyl-tRNA synthetase alpha chain	57564	0	4	3
ARAF_HUMAN	ARAF	Serine/threonine-protein kinase A-Raf	67585	0	4	3
NDUF3_HUMAN	NDUFAF3	NADH dehydrogenase [ubiquinone] 1 alpha subcomplex assembly factor 3	20350	0	4	3
PEX1_HUMAN	PEX1	Peroxisome biogenesis factor 1	142867	0	4	1
PSB2_HUMAN	PSMB2	Proteasome subunit beta type-2	22836	0	4	1
CN37_HUMAN	CNP	2',3'-cyclic-nucleotide 3'-phosphodiesterase	47579	0	3	6
SYMC_HUMAN	MARS	Methionyl-tRNA synthetase, cytoplasmic	101116	0	3	4
PCNA_HUMAN	PCNA	Proliferating cell nuclear antigen	28769	0	3	4
DNJC7_HUMAN	DNAJC7	DnaJ homolog subfamily C member 7	56441	0	3	3
RL23_HUMAN	RPL23	60S ribosomal protein L23	14865	0	3	3
SPA5L_HUMAN	SPATA5L1	Spermatogenesis-associated protein 5-like protein 1	80710	0	3	3
ADT2_HUMAN	SLC25A5	ADP/ATP translocase 2	32895	0	3	3
P5CS_HUMAN	ALDH18A1	Delta-1-pyrroline-5-carboxylate synthase	87302	0	3	3
VPS4A_HUMAN	VPS4A	Vacuolar protein sorting-associated protein 4A	48898	0	3	2
ZMYM2_HUMAN	ZMYM2	Zinc finger MYM-type protein 2	154911	0	3	2
RFA3_HUMAN	RPA3	Replication protein A 14 kDa subunit	13569	0	3	2
CALM_HUMAN	CALM1	Calmodulin	16838	0	3	2
K6PF_HUMAN	PFKM	6-phosphofructokinase, muscle type	85183	0	3	2
FAKD5_HUMAN	FASTKD5	FAST kinase domain-containing protein 5	86574	0	3	2
Q8WUM5_HUMAN	GEMIN4	Gem (Nuclear organelle) associated protein 4	120041	0	3	1
RL23A_HUMAN	RPL23A	60S ribosomal protein L23a	17695	0	3	1
ARL1_HUMAN	ARL1	ADP-ribosylation factor-like protein 1	20418	0	3	0
SRP09_HUMAN	SRP9	Signal recognition particle 9 kDa protein	10112	0	3	0
CLH1_HUMAN	CLTC	Clathrin heavy chain 1	191615	0	2	24
HEAT1_HUMAN	HEATR1	HEAT repeat-containing protein 1	242370	0	2	7
RN213_HUMAN	RNF213	RING finger protein 213	373981	0	2	6
ALO17_HUMAN	KIAA1618	Protein ALO17	174897	0	2	5
PTN23_HUMAN	PTPN23	Tyrosine-protein phosphatase non-receptor type 23	178974	0	2	5
CAND2_HUMAN	CAND2	Cullin-associated NEDD8-dissociated protein 2	135256	0	2	5
RUXF_HUMAN	SNRPF	Small nuclear ribonucleoprotein F	9725	0	2	4
K1967_HUMAN	KIAA1967	Protein KIAA1967	102902	0	2	4
ACADM_HUMAN	ACADM	Medium-chain specific acyl-CoA dehydrogenase, mitochondrial	46588	0	2	3
RL27_HUMAN	RPL27	60S ribosomal protein L27	15798	0	2	3
YTHD2_HUMAN	YTHDF2	YTH domain family protein 2	62334	0	2	3
HAX1_HUMAN	HAX1	HCLS1-associated protein X-1	31621	0	2	3
NDUA4_HUMAN	NDUFA4	NADH dehydrogenase [ubiquinone] 1 alpha subcomplex subunit 4	9370	0	2	3
ATM_HUMAN	ATM	Serine-protein kinase ATM	350687	0	2	3
CAHD1_HUMAN	CACHD1	VWFA and cache domain-containing protein 1	142290	0	2	2
COX41_HUMAN	COX4I1	Cytochrome c oxidase subunit 4 isoform 1, mitochondrial	19577	0	2	2
TBAL3_HUMAN	TUBAL3	Tubulin alpha chain-like 3	49909	0	2	2
NDUS2_HUMAN	NDUFS2	NADH dehydrogenase [ubiquinone] iron-sulfur protein 2, mitochondrial	52546	0	2	2
FA83H_HUMAN	FAM83H	Protein FAM83H	127122	0	2	2
NOTC2_HUMAN	NOTCH2	Neurogenic locus notch homolog protein 2	265405	0	2	1
M3K7_HUMAN	MAP3K7	Mitogen-activated protein kinase kinase kinase 7	67196	0	2	1
MYO1B_HUMAN	MYO1B	Myosin-Ib	131985	0	2	1
TRM2A_HUMAN	TRMT2A	tRNA (uracil-5-)-methyltransferase homolog A	68726	0	2	1
TOP3A_HUMAN	TOP3A	DNA topoisomerase 3-alpha	112372	0	2	1
RT16_HUMAN	MRPS16	28S ribosomal protein S16, mitochondrial	15345	0	2	1
KV113_HUMAN	NULL	Ig kappa chain V-I region Lay	11834	0	2	1
CATC_HUMAN	CTSC	Dipeptidyl peptidase 1	51842	0	2	1
CH10_HUMAN	HSPE1	10 kDa heat shock protein, mitochondrial	10932	0	2	1
CPSF1_HUMAN	CPSF1	Cleavage and polyadenylation specificity factor subunit 1	160884	0	2	1
FBRL_HUMAN	FBL	rRNA 2'-O-methyltransferase fibrillarin	33784	0	2	1
MIA40_HUMAN	CHCHD4	Mitochondrial intermembrane space import and assembly protein 40	15996	0	2	0
SYIC_HUMAN	IARS	Isoleucyl-tRNA synthetase, cytoplasmic	144498	0	2	0
TIM44_HUMAN	TIMM44	Mitochondrial import inner membrane translocase subunit TIM44	51356	0	2	0
SYIM_HUMAN	IARS2	Isoleucyl-tRNA synthetase, mitochondrial	113792	0	2	0
TRM44_HUMAN	C4orf23	Probable tRNA (uracil-O(2)-)-methyltransferase	84629	0	2	0
RS20_HUMAN	RPS20	40S ribosomal protein S20	13373	0	2	0
ODP2_HUMAN	DLAT	Dihydrolipoyllysine-residue acetyltransferase component of pyruvate dehydrogenase complex, mitochondrial	68997	0	1	21
THOC2_HUMAN	THOC2	THO complex subunit 2	182775	0	1	4
PTPS_HUMAN	PTS	6-pyruvoyl tetrahydrobiopterin synthase	16386	0	1	4
NDK3_HUMAN	NME3	Nucleoside diphosphate kinase 3	19015	0	1	4
IQGA3_HUMAN	IQGAP3	Ras GTPase-activating-like protein IQGAP3	184699	0	1	3
HSDL2_HUMAN	HSDL2	Hydroxysteroid dehydrogenase-like protein 2	45395	0	1	3
GEMI5_HUMAN	GEMIN5	Gem-associated protein 5	168589	0	1	3
EDC4_HUMAN	EDC4	Enhancer of mRNA-decapping protein 4	151661	0	1	3
IPO5_HUMAN	IPO5	Importin-5	123630	0	1	3
MPCP_HUMAN	SLC25A3	Phosphate carrier protein, mitochondrial	40095	0	1	2
MTDC_HUMAN	MTHFD2	Bifunctional methylenetetrahydrofolate dehydrogenase/cyclohydrolase, mitochondrial	37895	0	1	2
SMC1A_HUMAN	SMC1A	Structural maintenance of chromosomes protein 1A	143233	0	1	2
RM50_HUMAN	MRPL50	39S ribosomal protein L50, mitochondrial	18325	0	1	2
SEP15_HUMAN	SEP15'	15 kDa selenoprotein	17790	0	1	2
Q5CZ94_HUMAN	DKFZp781M0386	Putative uncharacterized protein DKFZp781M0386	25002	0	1	2
NU160_HUMAN	NUP160	Nuclear pore complex protein Nup160	162121	0	1	2
PGES2_HUMAN	PTGES2	Prostaglandin E synthase 2	41943	0	1	2
PM14_HUMAN	SF3B14	Pre-mRNA branch site protein p14	14585	0	1	2
CC078_HUMAN	C3orf78	UPF0640 protein C3orf78	8696	0	1	2
WDR6_HUMAN	WDR6	WD repeat-containing protein 6	121725	0	1	2
TMX3_HUMAN	TMX3	Protein disulfide-isomerase TMX3	51872	0	1	2
HS105_HUMAN	HSPH1	Heat shock protein 105 kDa	96865	0	1	2
BIRC6_HUMAN	BIRC6	Baculoviral IAP repeat-containing protein 6	530255	0	1	2
H2A1B_HUMAN	HIST1H2AB	Histone H2A type 1-B/E	14135	0	1	2
ANGE2_HUMAN	ANGEL2	Protein angel homolog 2	62339	0	1	1
A8K2X8_HUMAN	NULL	cDNA FLJ78433, highly similar to Homo sapiens chaperonin containing TCP1, subunit 5 (epsilon) (CCT5), mRNA	59730	0	1	1
CK067_HUMAN	C11orf67	UPF0366 protein C11orf67	13332	0	1	1
CISD3_HUMAN	CISD3	CDGSH iron-sulfur domain-containing protein 3, mitochondrial	14216	0	1	1
AP2S1_HUMAN	AP2S1	AP-2 complex subunit sigma	17018	0	1	1
ANR28_HUMAN	ANKRD28	Serine/threonine-protein phosphatase 6 regulatory ankyrin repeat subunit A	116543	0	1	1
SYAM_HUMAN	AARS2	Alanyl-tRNA synthetase, mitochondrial	107340	0	1	1
MTPN_HUMAN	MTPN	Myotrophin	12895	0	1	1
MCM3_HUMAN	MCM3	DNA replication licensing factor MCM3	90981	0	1	1
MAGD1_HUMAN	MAGED1	Melanoma-associated antigen D1	86161	0	1	1
MYCB2_HUMAN	MYCBP2	Probable E3 ubiquitin-protein ligase MYCBP2	510084	0	1	1
SUCA_HUMAN	SUCLG1	Succinyl-CoA ligase [GDP-forming] subunit alpha, mitochondrial	36250	0	1	1
RBBP4_HUMAN	RBBP4	Histone-binding protein RBBP4	47656	0	1	1
PRS4_HUMAN	PSMC1	26S protease regulatory subunit 4	49185	0	1	1
LZIC_HUMAN	LZIC	Protein LZIC	21495	0	1	1
TBA1C_HUMAN	TUBA1C	Tubulin alpha-1C chain	49895	0	1	1
IMB1_HUMAN	KPNB1	Importin subunit beta-1	97170	0	1	1
IQCB1_HUMAN	IQCB1	IQ calmodulin-binding motif-containing protein 1	68929	0	1	1
LONM_HUMAN	LONP1	Lon protease homolog, mitochondrial	106489	0	1	1
TELO2_HUMAN	TELO2	Telomere length regulation protein TEL2 homolog	91747	0	1	1
SC61B_HUMAN	SEC61B	Protein transport protein Sec61 subunit beta	9974	0	1	1
RT63_HUMAN	MRP63	Ribosomal protein 63, mitochondrial	12266	0	1	1
HS902_HUMAN	HSP90AA2	Putative heat shock protein HSP 90-alpha A2	39365	0	1	1
ILVBL_HUMAN	ILVBL	Acetolactate synthase-like protein	67868	0	1	1
CNIH4_HUMAN	CNIH4	Protein cornichon homolog 4	16093	0	1	1
CKLF8_HUMAN	CMTM8	CKLF-like MARVEL transmembrane domain-containing protein 8	19572	0	1	1
COPB_HUMAN	COPB1	Coatomer subunit beta	107142	0	1	1
GCDH_HUMAN	GCDH	Glutaryl-CoA dehydrogenase, mitochondrial	48127	0	1	1
UBS3B_HUMAN	UBASH3B	Ubiquitin-associated and SH3 domain-containing protein B	72696	0	1	1
HLTF_HUMAN	HLTF	Helicase-like transcription factor	113929	0	1	1
RS16_HUMAN	RPS16	40S ribosomal protein S16	16445	0	1	1
ENY2_HUMAN	ENY2	Enhancer of yellow 2 transcription factor homolog	11529	0	1	1
EMD_HUMAN	EMD	Emerin	28994	0	1	1
DJC16_HUMAN	DNAJC16	DnaJ homolog subfamily C member 16	90591	0	1	1
DDA1_HUMAN	DDA1	DET1- and DDB1-associated protein 1	11835	0	1	1
DPOE1_HUMAN	POLE	DNA polymerase epsilon catalytic subunit A	261518	0	1	1
WDFY3_HUMAN	WDFY3	WD repeat and FYVE domain-containing protein 3	395258	0	1	1
PELO_HUMAN	PELO	Protein pelota homolog	43377	0	0	5
PECR_HUMAN	PECR	Peroxisomal trans-2-enoyl-CoA reductase	32544	0	0	5
S10A8_HUMAN	S100A8	Protein S100-A8	10835	0	0	4
ECHA_HUMAN	HADHA	Trifunctional enzyme subunit alpha, mitochondrial	83000	0	0	3
NISCH_HUMAN	NISCH	Nischarin	166629	0	0	3
P5CR1_HUMAN	PYCR1	Pyrroline-5-carboxylate reductase 1, mitochondrial	33361	0	0	3
K0564_HUMAN	KIAA0564	Uncharacterized protein KIAA0564	214824	0	0	3
SUCB1_HUMAN	SUCLA2	Succinyl-CoA ligase [ADP-forming] subunit beta, mitochondrial	50317	0	0	3
UBR2_HUMAN	UBR2	E3 ubiquitin-protein ligase UBR2	200538	0	0	3
RS26L_HUMAN	RPS26P11	Putative 40S ribosomal protein S26-like 1	13002	0	0	2
RCN1_HUMAN	RCN1	Reticulocalbin-1	38890	0	0	2
K1C13_HUMAN	KRT13	Keratin, type I cytoskeletal 13	49588	0	0	2
SYNRG_HUMAN	SYNRG	Synergin gamma	140654	0	0	2
IF4A1_HUMAN	EIF4A1	Eukaryotic initiation factor 4A-I	46154	0	0	2
CECR5_HUMAN	CECR5	Cat eye syndrome critical region protein 5	46321	0	0	2
B4DF49_HUMAN	NULL	cDNA FLJ52535, highly similar to Homo sapiens lysosomal-associated membrane protein 2 (LAMP2), transcript variant LAMP2B, mRNA	29251	0	0	2
CND1_HUMAN	NCAPD2	Condensin complex subunit 1	157182	0	0	2
CX057_HUMAN	CXorf57	Uncharacterized protein CXorf57	97554	0	0	2
TCPE_HUMAN	CCT5	T-complex protein 1 subunit epsilon	59671	1	37	62
SAMH1_HUMAN	SAMHD1	SAM domain and HD domain-containing protein 1	72201	1	25	29
TBA1B_HUMAN	TUBA1B	Tubulin alpha-1B chain	50152	1	20	31
SMC2_HUMAN	SMC2	Structural maintenance of chromosomes protein 2	135656	1	18	18
BRCA2_HUMAN	BRCA2	Breast cancer type 2 susceptibility protein	384225	1	11	18
SERA_HUMAN	PHGDH	D-3-phosphoglycerate dehydrogenase	56651	1	10	15
4F2_HUMAN	SLC3A2	4F2 cell-surface antigen heavy chain	67994	1	8	7
SMD2_HUMAN	SNRPD2	Small nuclear ribonucleoprotein Sm D2	13527	1	7	11
B4E3B6_HUMAN	NULL	cDNA FLJ54408, highly similar to Heat shock 70 kDa protein 1	63924	1	6	6
CPSM_HUMAN	CPS1	Carbamoyl-phosphate synthase [ammonia], mitochondrial	164939	1	6	3
AKA11_HUMAN	AKAP11	A-kinase anchor protein 11	210512	1	5	8
GEMI6_HUMAN	GEMIN6	Gem-associated protein 6	18824	1	5	5
HERC2_HUMAN	HERC2	E3 ubiquitin-protein ligase HERC2	527228	1	4	4
GRDN_HUMAN	CCDC88A	Girdin	216042	1	4	3
MTOR_HUMAN	MTOR	Serine/threonine-protein kinase mTOR	288892	1	3	3
MBB1A_HUMAN	MYBBP1A	Myb-binding protein 1A	148855	1	3	0
SYEP_HUMAN	EPRS	Bifunctional aminoacyl-tRNA synthetase	170591	1	2	6
RS27L_HUMAN	RPS27L	40S ribosomal protein S27-like	9477	1	2	3
TARB1_HUMAN	TARBP1	Probable methyltransferase TARBP1	181675	1	2	3
RS23_HUMAN	RPS23	40S ribosomal protein S23	15808	1	2	2
ADT1_HUMAN	SLC25A4	ADP/ATP translocase 1	33064	1	2	2
DYL1_HUMAN	DYNLL1	Dynein light chain 1, cytoplasmic	10366	1	2	2
TRY3_HUMAN	PRSS3	Trypsin-3	32529	1	2	2
YPEL5_HUMAN	YPEL5	Protein yippee-like 5	13842	1	2	1
TCP4_HUMAN	SUB1	Activated RNA polymerase II transcriptional coactivator p15	14395	1	2	1
PPIA_HUMAN	PPIA	Peptidyl-prolyl cis-trans isomerase A	18012	1	2	1
H2A1A_HUMAN	HIST1H2AA	Histone H2A type 1-A	14234	1	2	1
RT14_HUMAN	MRPS14	28S ribosomal protein S14, mitochondrial	15139	1	2	1
RM04_HUMAN	MRPL4	39S ribosomal protein L4, mitochondrial	34919	1	1	3
TRAP1_HUMAN	TRAP1	Heat shock protein 75 kDa, mitochondrial	80110	1	1	2
RL8_HUMAN	RPL8	60S ribosomal protein L8	28025	1	1	2
RLA2_HUMAN	RPLP2	60S acidic ribosomal protein P2	11665	1	1	2
B4DVS1_HUMAN	NULL	cDNA FLJ55596, moderately similar to Mus musculus MAX gene associated (Mga), mRNA (Fragment)	123683	1	1	1
COPG2_HUMAN	COPG2	Coatomer subunit gamma-2	97622	1	1	1
B2RTR1_HUMAN	CLASP2	CLASP2 protein	165855	1	1	1
KIF1A_HUMAN	KIF1A	Kinesin-like protein KIF1A	191064	1	1	1
RANB9_HUMAN	RANBP9	Ran-binding protein 9	77847	1	1	1
RFA2_HUMAN	RPA2	Replication protein A 32 kDa subunit	29247	1	1	1
MAP7_HUMAN	MAP7	Ensconsin	84052	1	1	1
ICLN_HUMAN	CLNS1A	Methylosome subunit pICln	26215	1	1	1
IF4E2_HUMAN	EIF4E2	Eukaryotic translation initiation factor 4E type 2	28362	1	1	1
WDR26_HUMAN	WDR26	WD repeat-containing protein 26	72124	1	1	0
DHX9_HUMAN	DHX9	ATP-dependent RNA helicase A	140958	1	1	0
RBM10_HUMAN	RBM10	RNA-binding protein 10	103533	1	1	0
THOC4_HUMAN	THOC4	THO complex subunit 4	26888	1	1	0
TAB3_HUMAN	TAB3	TGF-beta-activated kinase 1 and MAP3K7-binding protein 3	78683	1	1	0
F123A_HUMAN	FAM123A	Protein FAM123A	69549	1	1	0
HIG1A_HUMAN	HIGD1A	HIG1 domain family member 1A	10143	1	1	0
FAHD1_HUMAN	FAHD1	Fumarylacetoacetate hydrolase domain-containing protein 1	24843	1	1	0
MTMRE_HUMAN	MTMR14	Myotubularin-related protein 14	72203	1	0	4
GEMI7_HUMAN	GEMIN7	Gem-associated protein 7	14537	1	0	2
TRRAP_HUMAN	TRRAP	Transformation/transcription domain-associated protein	437600	1	0	1
KCAB1_HUMAN	KCNAB1	Voltage-gated potassium channel subunit beta-1	46563	1	0	1
TCPQ_HUMAN	CCT8	T-complex protein 1 subunit theta	59621	2	43	62
TIF1B_HUMAN	TRIM28	Transcription intermediary factor 1-beta	88550	2	13	8
RS18_HUMAN	RPS18	40S ribosomal protein S18	17719	2	8	10
AMRA1_HUMAN	AMBRA1	Activating molecule in BECN1-regulated autophagy protein 1	142507	2	8	3
CE170_HUMAN	CEP170	Centrosomal protein of 170 kDa	175293	2	7	11
RUVB1_HUMAN	RUVBL1	RuvB-like 1	50228	2	7	5
C1TC_HUMAN	MTHFD1	C-1-tetrahydrofolate synthase, cytoplasmic	101559	2	6	4
RS5_HUMAN	RPS5	40S ribosomal protein S5	22876	2	5	5
RUXE_HUMAN	SNRPE	Small nuclear ribonucleoprotein E	10804	2	5	4
HS90B_HUMAN	HSP90AB1	Heat shock protein HSP 90-beta	83264	2	5	3
HS904_HUMAN	HSP90AA4P	Putative heat shock protein HSP 90-alpha A4	47712	2	4	4
H90B2_HUMAN	HSP90AB2P	Putative heat shock protein HSP 90-beta 2	44349	2	4	3
CNOT3_HUMAN	CNOT3	CCR4-NOT transcription complex subunit 3	81872	2	3	4
RS4X_HUMAN	RPS4X	40S ribosomal protein S4, X isoform	29598	2	3	4
B4DJ74_HUMAN	NULL	cDNA FLJ58398, highly similar to A-kinase anchor protein 8	65221	2	3	3
IGHG2_HUMAN	IGHG2	Ig gamma-2 chain C region	35901	2	3	3
RS19_HUMAN	RPS19	40S ribosomal protein S19	16060	2	3	2
CN166_HUMAN	C14orf166	UPF0568 protein C14orf166	28068	2	3	1
TB182_HUMAN	TNKS1BP1	182 kDa tankyrase-1-binding protein	181782	2	2	4
U5S1_HUMAN	EFTUD2	116 kDa U5 small nuclear ribonucleoprotein component	109436	2	2	3
SPIN1_HUMAN	SPIN1	Spindlin-1	29601	2	2	3
MOGS_HUMAN	MOGS	Mannosyl-oligosaccharide glucosidase	91918	2	2	2
A8MYY3_HUMAN	TNRC6B	Uncharacterized protein	184219	2	2	2
ACTBM_HUMAN	POTEKP	Putative beta-actin-like protein 3	42016	2	2	2
QPCTL_HUMAN	QPCTL	Glutaminyl-peptide cyclotransferase-like protein	42924	2	2	2
MAP1A_HUMAN	MAP1A	Microtubule-associated protein 1A	305485	2	2	2
KV202_HUMAN	NULL	Ig kappa chain V-II region FR	12660	2	2	2
ERH_HUMAN	ERH	Enhancer of rudimentary homolog	12259	2	2	1
ENT1_HUMAN	NULL	HERV-T_19q13.11 provirus ancestral Env polyprotein	68171	2	1	4
RM41_HUMAN	MRPL41	39S ribosomal protein L41, mitochondrial	15383	2	1	3
SF3B3_HUMAN	SF3B3	Splicing factor 3B subunit 3	135577	2	1	2
KV401_HUMAN	IGKV4-1	Ig kappa chain V-IV region (Fragment)	13380	2	1	2
HS905_HUMAN	HSP90AA5P	Putative heat shock protein HSP 90-alpha A5	38738	2	1	2
ARHG8_HUMAN	NET1	Neuroepithelial cell-transforming gene 1 protein	67740	2	1	2
DPOD1_HUMAN	POLD1	DNA polymerase delta catalytic subunit	123631	2	1	1
PCBP1_HUMAN	PCBP1	Poly(rC)-binding protein 1	37498	2	1	1
DJC10_HUMAN	DNAJC10	DnaJ homolog subfamily C member 10	91080	2	1	0
TRY1_HUMAN	PRSS1	Trypsin-1	26558	2	0	3
NOL9_HUMAN	NOL9	Nucleolar protein 9	79323	2	0	1
RA1L2_HUMAN	HNRNPA1L2	Heterogeneous nuclear ribonucleoprotein A1-like 2	34225	2	0	1
KCAB2_HUMAN	KCNAB2	Voltage-gated potassium channel subunit beta-2	41000	2	0	1
LRMP_HUMAN	LRMP	Lymphoid-restricted membrane protein	62108	2	0	0
MATR3_HUMAN	MATR3	Matrin-3	94623	2	0	0
NSUN5_HUMAN	NSUN5	Putative methyltransferase NSUN5	46692	2	0	0
KAP0_HUMAN	PRKAR1A	cAMP-dependent protein kinase type I-alpha regulatory subunit	42982	2	0	0
DCD_HUMAN	DCD	Dermcidin	11284	2	0	0
CCAR1_HUMAN	CCAR1	Cell division cycle and apoptosis regulator protein 1	132821	2	0	0
PAPS2_HUMAN	PAPSS2	Bifunctional 3'-phosphoadenosine 5'-phosphosulfate synthase 2	69501	2	0	0
PDIP3_HUMAN	POLDIP3	Polymerase delta-interacting protein 3	46089	2	0	0
ZBTB2_HUMAN	ZBTB2	Zinc finger and BTB domain-containing protein 2	57337	2	0	0
ZN521_HUMAN	ZNF521	Zinc finger protein 521	147866	2	0	0
UBP15_HUMAN	USP15	Ubiquitin carboxyl-terminal hydrolase 15	112419	2	0	0
TAF4_HUMAN	TAF4	Transcription initiation factor TFIID subunit 4	110114	2	0	0
PERQ1_HUMAN	GIGYF1	PERQ amino acid-rich with GYF domain-containing protein 1	114601	2	0	0
SHRM3_HUMAN	SHROOM3	Protein Shroom3	216857	2	0	0
GCN1L_HUMAN	GCN1L1	Translational activator GCN1	292758	3	77	109
EFTU_HUMAN	TUFM	Elongation factor Tu, mitochondrial	49542	3	19	25
IQGA1_HUMAN	IQGAP1	Ras GTPase-activating-like protein IQGAP1	189252	3	13	7
SLIRP_HUMAN	SLIRP	SRA stem-loop-interacting RNA-binding protein, mitochondrial	12349	3	11	3
PYRG1_HUMAN	CTPS	CTP synthase 1	66690	3	7	3
SSBP_HUMAN	SSBP1	Single-stranded DNA-binding protein, mitochondrial	17260	3	6	4
H90B3_HUMAN	HSP90AB3P	Putative heat shock protein HSP 90-beta-3	68325	3	5	4
CKAP5_HUMAN	CKAP5	Cytoskeleton-associated protein 5	225495	3	4	4
NOM1_HUMAN	NOM1	Nucleolar MIF4G domain-containing protein 1	96257	3	4	3
AKAP8_HUMAN	AKAP8	A-kinase anchor protein 8	76108	3	4	2
SOMA_HUMAN	GH1	Somatotropin	24847	3	3	1
HEMH_HUMAN	FECH	Ferrochelatase, mitochondrial	47862	3	2	5
ACTA_HUMAN	ACTA2	Actin, aortic smooth muscle	42009	3	2	4
ACTB_HUMAN	ACTB	Actin, cytoplasmic 1	41737	3	2	2
Q9NP29_HUMAN	NULL	Microfibrillar protein 2 (Fragment)	14133	3	2	2
GTD2A_HUMAN	GTF2IRD2	General transcription factor II-I repeat domain-containing protein 2A	107231	3	2	2
ZADH2_HUMAN	ZADH2	Zinc-binding alcohol dehydrogenase domain-containing protein 2	40140	3	2	1
TAB1_HUMAN	TAB1	TGF-beta-activated kinase 1 and MAP3K7-binding protein 1	54644	3	1	2
EIF3A_HUMAN	EIF3A	Eukaryotic translation initiation factor 3 subunit A	166569	3	1	1
ZBT24_HUMAN	ZBTB24	Zinc finger and BTB domain-containing protein 24	78282	3	1	1
UBP43_HUMAN	USP43	Ubiquitin carboxyl-terminal hydrolase 43	122809	3	1	0
RIOK1_HUMAN	RIOK1	Serine/threonine-protein kinase RIO1	65583	3	0	2
ZN318_HUMAN	ZNF318	Zinc finger protein 318	251112	3	0	1
ENPL_HUMAN	HSP90B1	Endoplasmin	92469	3	0	0
GNPAT_HUMAN	GNPAT	Dihydroxyacetone phosphate acyltransferase	77188	3	0	0
KIF1C_HUMAN	KIF1C	Kinesin-like protein KIF1C	122947	3	0	0
MCES_HUMAN	RNMT	mRNA cap guanine-N7 methyltransferase	54844	3	0	0
STRAP_HUMAN	STRAP	Serine-threonine kinase receptor-associated protein	38438	3	0	0
RBM26_HUMAN	RBM26	RNA-binding protein 26	113597	3	0	0
MDN1_HUMAN	MDN1	Midasin	632820	4	29	30
CH60_HUMAN	HSPD1	60 kDa heat shock protein, mitochondrial	61055	4	19	29
RL40_HUMAN	UBA52	Ubiquitin-60S ribosomal protein L40	14728	4	14	12
PML_HUMAN	PML	Probable transcription factor PML	97551	4	6	3
SMN_HUMAN	SMN1	Survival motor neuron protein	31849	4	5	7
FUBP2_HUMAN	KHSRP	Far upstream element-binding protein 2	73115	4	4	1
CN118_HUMAN	C14orf118	Uncharacterized protein C14orf118	54260	4	2	2
SF01_HUMAN	SF1	Splicing factor 1	68330	4	1	1
FA98B_HUMAN	FAM98B	Protein FAM98B	37191	4	1	1
Q8TC04_HUMAN	KRT23	Keratin 23 (Histone deacetylase inducible)	48177	4	1	0
CK084_HUMAN	C11orf84	Uncharacterized protein C11orf84	41037	4	1	0
LMBL2_HUMAN	L3MBTL2	Lethal(3)malignant brain tumor-like protein 2	79110	4	1	0
PTCD1_HUMAN	PTCD1	Pentatricopeptide repeat-containing protein 1	78856	4	0	1
UGGG1_HUMAN	UGGT1	UDP-glucose:glycoprotein glucosyltransferase 1	177190	5	19	27
DOCK7_HUMAN	DOCK7	Dedicator of cytokinesis protein 7	242561	5	14	19
PRP8_HUMAN	PRPF8	Pre-mRNA-processing-splicing factor 8	273600	5	14	19
THIO_HUMAN	TXN	Thioredoxin	11737	5	10	5
C1TM_HUMAN	MTHFD1L	Monofunctional C1-tetrahydrofolate synthase, mitochondrial	105790	5	9	5
NSUN2_HUMAN	NSUN2	tRNA (cytosine-5-)-methyltransferase NSUN2	86471	5	7	6
MYO9A_HUMAN	MYO9A	Myosin-IXa	292706	5	6	4
UBP2L_HUMAN	UBAP2L	Ubiquitin-associated protein 2-like	114535	5	4	5
3MG_HUMAN	MPG	DNA-3-methyladenine glycosylase	32869	5	4	3
ZDBF2_HUMAN	ZDBF2	DBF4-type zinc finger-containing protein 2	265618	5	3	4
DDX3X_HUMAN	DDX3X	ATP-dependent RNA helicase DDX3X	73243	5	3	1
VIME_HUMAN	VIM	Vimentin	53652	5	2	2
DDX17_HUMAN	DDX17	Probable ATP-dependent RNA helicase DDX17	72371	5	2	1
PSPC1_HUMAN	PSPC1	Paraspeckle component 1	58744	5	2	0
EWS_HUMAN	EWSR1	RNA-binding protein EWS	68478	5	1	5
TBA4B_HUMAN	TUBA4B	Putative tubulin-like protein alpha-4B	27551	6	12	9
LTBP1_HUMAN	LTBP1	Latent-transforming growth factor beta-binding protein 1	186796	6	9	12
HS90A_HUMAN	HSP90AA1	Heat shock protein HSP 90-alpha	84660	6	7	7
PSMD2_HUMAN	PSMD2	26S proteasome non-ATPase regulatory subunit 2	100200	6	5	4
HNRH1_HUMAN	HNRNPH1	Heterogeneous nuclear ribonucleoprotein H	49229	6	3	7
SUN2_HUMAN	SUN2	SUN domain-containing protein 2	80311	6	3	2
F120A_HUMAN	FAM120A	Constitutive coactivator of PPAR-gamma-like protein 1	121888	6	3	0
RT27_HUMAN	MRPS27	28S ribosomal protein S27, mitochondrial	47611	6	2	3
HYOU1_HUMAN	HYOU1	Hypoxia up-regulated protein 1	111335	6	0	0
DDX6_HUMAN	DDX6	Probable ATP-dependent RNA helicase DDX6	54417	6	0	0
MEP50_HUMAN	WDR77	Methylosome protein 50	36724	7	6	6
HNRPM_HUMAN	HNRNPM	Heterogeneous nuclear ribonucleoprotein M	77516	7	5	8
PERQ2_HUMAN	GIGYF2	PERQ amino acid-rich with GYF domain-containing protein 2	150070	7	5	6
PABP1_HUMAN	PABPC1	Polyadenylate-binding protein 1	70671	7	2	3
SPTB2_HUMAN	SPTBN1	Spectrin beta chain, brain 1	274609	7	0	0
TBB1_HUMAN	TUBB1	Tubulin beta-1 chain	50327	8	49	53
TNR6B_HUMAN	TNRC6B	Trinucleotide repeat-containing gene 6B protein	194002	8	18	18
TAF6L_HUMAN	TAF6L	TAF6-like RNA polymerase II p300/CBP-associated factor-associated factor 65 kDa subunit 6L	67814	8	13	10
RHG21_HUMAN	ARHGAP21	Rho GTPase-activating protein 21	217331	8	5	6
SPTA2_HUMAN	SPTAN1	Spectrin alpha chain, brain	284539	8	0	0
IRS4_HUMAN	IRS4	Insulin receptor substrate 4	133768	9	34	42
TBB3_HUMAN	TUBB3	Tubulin beta-3 chain	50433	9	28	28
HSP72_HUMAN	HSPA2	Heat shock-related 70 kDa protein 2	70021	9	27	35
NONO_HUMAN	NONO	Non-POU domain-containing octamer-binding protein	54232	9	7	6
LAS1L_HUMAN	LAS1L	Protein LAS1 homolog	83065	9	7	4
ROCK1_HUMAN	ROCK1	Rho-associated protein kinase 1	158175	9	4	4
K1C14_HUMAN	KRT14	Keratin, type I cytoskeletal 14	51561	9	0	6
EF2_HUMAN	EEF2	Elongation factor 2	95338	10	29	24
DDB1_HUMAN	DDB1	DNA damage-binding protein 1	126968	10	20	21
GFAP_HUMAN	GFAP	Glial fibrillary acidic protein	49880	10	2	2
K2C5_HUMAN	KRT5	Keratin, type II cytoskeletal 5	62378	10	1	6
HNRL1_HUMAN	HNRNPUL1	Heterogeneous nuclear ribonucleoprotein U-like protein 1	95739	11	14	11
HDX_HUMAN	HDX	Highly divergent homeobox	77206	11	14	10
FAS_HUMAN	FASN	Fatty acid synthase	273427	11	9	16
JAK1_HUMAN	JAK1	Tyrosine-protein kinase JAK1	133277	11	7	3
IF4B_HUMAN	EIF4B	Eukaryotic translation initiation factor 4B	69151	11	4	2
RFA1_HUMAN	RPA1	Replication protein A 70 kDa DNA-binding subunit	68138	11	4	0
OBSL1_HUMAN	OBSL1	Obscurin-like protein 1	152883	11	2	1
TBB5_HUMAN	TUBB	Tubulin beta chain	49671	13	89	117
SC16A_HUMAN	SEC16A	Protein transport protein Sec16A	233517	13	39	43
AKP8L_HUMAN	AKAP8L	A-kinase anchor protein 8-like	71649	13	18	15
YBOX1_HUMAN	YBX1	Nuclease-sensitive element-binding protein 1	35924	13	13	13
A0N4V7_HUMAN	Tcr-alpha	HCG2039797 (Fragment)	2214	13	8	8
RN219_HUMAN	RNF219	RING finger protein 219	81116	13	7	7
HNRL2_HUMAN	HNRNPUL2	Heterogeneous nuclear ribonucleoprotein U-like protein 2	85105	13	7	6
DESP_HUMAN	DSP	Desmoplakin	331774	13	4	8
CLAP2_HUMAN	CLASP2	CLIP-associating protein 2	141133	14	15	8
OGT1_HUMAN	OGT	UDP-N-acetylglucosamine--peptide N-acetylglucosaminyltransferase 110 kDa subunit	116925	14	10	5
CCDC8_HUMAN	CCDC8	Coiled-coil domain-containing protein 8	59374	14	7	7
TET2_HUMAN	TET2	Probable methylcytosine dioxygenase TET2	223811	15	9	9
BOLA2_HUMAN	BOLA2	BolA-like protein 2	10117	15	8	9
HNRPK_HUMAN	HNRNPK	Heterogeneous nuclear ribonucleoprotein K	50976	15	5	6
ST38L_HUMAN	STK38L	Serine/threonine-protein kinase 38-like	54003	17	9	11
EF1A1_HUMAN	EEF1A1	Elongation factor 1-alpha 1	50141	18	30	33
CAMP3_HUMAN	KIAA1543	Calmodulin-regulated spectrin-associated protein 3	134750	18	16	17
GOGA3_HUMAN	GOLGA3	Golgin subfamily A member 3	167355	18	4	9
LS14B_HUMAN	LSM14B	Protein LSM14 homolog B	42071	20	12	10
HS71L_HUMAN	HSPA1L	Heat shock 70 kDa protein 1-like	70375	21	86	124
GEMI4_HUMAN	GEMIN4	Component of gems 4	119990	21	27	25
DDX20_HUMAN	DDX20	Probable ATP-dependent RNA helicase DDX20	92241	22	28	20
CUL7_HUMAN	CUL7	Cullin-7	191161	23	17	21
SFPQ_HUMAN	SFPQ	Splicing factor, proline- and glutamine-rich	76149	23	16	10
GRP75_HUMAN	HSPA9	Stress-70 protein, mitochondrial	73680	24	64	59
GRP78_HUMAN	HSPA5	78 kDa glucose-regulated protein	72333	24	50	59
DHRS4_HUMAN	DHRS4	Dehydrogenase/reductase SDR family member 4	29537	24	42	39
PRP31_HUMAN	PRPF31	U4/U6 small nuclear ribonucleoprotein Prp31	55456	28	13	14
CNOT1_HUMAN	CNOT1	CCR4-NOT transcription complex subunit 1	266939	29	34	48
NDKM_HUMAN	NME4	Nucleoside diphosphate kinase, mitochondrial	20659	30	16	11
ZN638_HUMAN	ZNF638	Zinc finger protein 638	220625	30	8	5
HSP71_HUMAN	HSPA1A	Heat shock 70 kDa protein 1A/1B	70052	32	76	95
USP9X_HUMAN	USP9X	Probable ubiquitin carboxyl-terminal hydrolase FAF-X	289541	32	27	50
E2F7_HUMAN	E2F7	Transcription factor E2F7	99888	33	26	23
DDX1_HUMAN	DDX1	ATP-dependent RNA helicase DDX1	82432	33	19	14
TBB2A_HUMAN	TUBB2A	Tubulin beta-2A chain	49907	35	141	137
MGAP_HUMAN	MGA	MAX gene-associated protein	331822	37	27	24
TBA1A_HUMAN	TUBA1A	Tubulin alpha-1A chain	50136	38	142	142
ALG13_HUMAN	ALG13	UDP-N-acetylglucosamine transferase subunit ALG13 homolog	126056	39	41	30
RECQ4_HUMAN	RECQL4	ATP-dependent DNA helicase Q4	133077	39	39	41
HSP7C_HUMAN	HSPA8	Heat shock cognate 71 kDa protein	70898	40	144	187
PYR1_HUMAN	CAD	CAD protein	242984	42	208	197
MYCBP_HUMAN	MYCBP	C-Myc-binding protein	11967	42	37	22
HIN1L_HUMAN	HIN1L	Putative HIN1-like protein	49737	42	35	30
DBPA_HUMAN	CSDA	DNA-binding protein A	40090	45	19	21
UBR5_HUMAN	UBR5	E3 ubiquitin-protein ligase UBR5	309352	51	82	101
HNRPU_HUMAN	HNRNPU	Heterogeneous nuclear ribonucleoprotein U	90584	55	42	26
STK38_HUMAN	STK38	Serine/threonine-protein kinase 38	54190	57	24	35
ANM5_HUMAN	PRMT5	Protein arginine N-methyltransferase 5	72684	62	59	48
FLNA_HUMAN	FLNA	Filamin-A	280739	66	48	45
RO52_HUMAN	TRIM21	E3 ubiquitin-protein ligase TRIM21	54170	68	52	40
PRKDC_HUMAN	PRKDC	DNA-dependent protein kinase catalytic subunit	469089	74	297	255
LPPRC_HUMAN	LRPPRC	Leucine-rich PPR motif-containing protein, mitochondrial	157905	77	75	72
4ET_HUMAN	EIF4ENIF1	Eukaryotic translation initiation factor 4E transporter	108201	88	95	91
FRYL_HUMAN	FRYL	Protein furry homolog-like	339598	96	47	48
K1C9_HUMAN	KRT9	Keratin, type I cytoskeletal 9	62064	104	51	68
MAP1B_HUMAN	MAP1B	Microtubule-associated protein 1B	270620	106	105	91
DHX36_HUMAN	DHX36	Probable ATP-dependent RNA helicase DHX36	114760	106	71	51
GTF2I_HUMAN	GTF2I	General transcription factor II-I	112416	122	140	107
OTUD4_HUMAN	OTUD4	OTU domain-containing protein 4	123916	124	74	75
K22E_HUMAN	KRT2	Keratin, type II cytoskeletal 2 epidermal	65433	128	57	70
RIF1_HUMAN	RIF1	Telomere-associated protein RIF1	274466	138	135	121
K1C10_HUMAN	KRT10	Keratin, type I cytoskeletal 10	58827	144	84	117
K2C1_HUMAN	KRT1	Keratin, type II cytoskeletal 1	66039	153	81	128
LS14A_HUMAN	LSM14A	Protein LSM14 homolog A	50530	166	99	96
KV201_HUMAN	NULL	Ig kappa chain V-II region Cum	12676	189	197	170
KIF11_HUMAN	KIF11	Kinesin-like protein KIF11	119159	203	235	191
